# Supplementary material for: Nothing else matters? Tree diameter and living status have more effects than biogeoclimatic context on microhabitat number and occurrence: An analysis in French forest reserves
Source: PLoS One. 2019 May 9;14(5):e0216500. doi: 10.1371/journal.pone.0216500 (PMC6508731; doi:10.1371/journal.pone.0216500)
Supplement: S1 Dataset — (CSV) [file pone.0216500.s001.csv]

NumSite	IdPlot	Elevation	pH	IdTree	LivingStatus	TreeSp	DBH	BaseCav	TrunkCav	CanopyCav	WoodpCav	Cracks	WoodpFeed	Rot	Injury	Conk	BarkCharact	Moss	Lichen	Ivy	SmallBr	MediumBr	LargeBr	CrownSq	Fork	BrockStem	NbMicrohabitat
3	03-oct	1428	6.400000095	3-10-BV-29	Living	Fir	55	0	0	0	0	0	0	0	0	0	0	0	0	0	0	0	0	0	1	0	1
3	3-100	1487	6.5	3-100-BV-4	Living	Spruce	18	0	0	0	0	0	0	0	1	0	0	0	0	0	0	0	0	0	0	0	1
3	3-100	1487	6.5	3-100-BV-8	Living	Spruce	21	0	0	0	0	0	0	0	0	0	0	0	0	0	0	0	0	0	1	0	1
3	3-101	1497	6.5	3-101-BV-15	Living	Beech	43	1	0	0	0	0	0	0	0	0	0	0	0	0	0	0	0	0	0	0	1
3	3-101	1497	6.5	3-101-BV-8	Living	Beech	33.5	0	0	0	0	0	0	1	0	0	0	0	0	0	0	0	0	0	0	0	1
3	3-101	1497	6.5	3-101-BV-11	Living	Beech	33.5	0	0	0	0	0	0	1	0	0	0	0	0	0	0	0	0	0	0	0	1
3	3-101	1497	6.5	3-101-BV-13	Living	Beech	43	0	1	0	0	0	0	1	0	0	0	0	0	0	0	0	0	0	0	0	2
3	3-102	1469	6.5	3-102-BV-32	Living	Fir	50.5	0	0	0	0	0	0	0	0	0	0	0	0	0	0	0	0	0	1	0	1
3	3-102	1469	6.5	3-102-BV-4	Living	Spruce	18	0	0	0	0	0	0	0	0	0	0	0	0	0	0	0	0	0	0	1	1
3	3-102	1469	6.5	3-102-BV-40	Living	Fir	27	0	0	0	0	0	0	0	0	0	0	0	0	0	0	0	0	0	1	0	1
3	3-102	1469	6.5	3-102-BV-39	Living	Fir	40	0	0	0	0	0	0	0	0	0	0	0	0	0	0	0	0	0	1	0	1
3	3-102	1469	6.5	3-102-BV-36	Living	Spruce	29	0	0	0	0	0	0	0	0	0	0	0	0	0	0	0	0	0	0	1	1
3	3-103	1489	6.5	3-103-BV-35	Living	Spruce	24	0	0	0	0	0	0	0	0	0	0	0	0	0	0	0	0	0	0	0	0
3	3-104	1528	6.5	3-104-BV-12	Living	Spruce	70	0	0	0	0	0	0	0	0	0	0	0	0	0	0	0	0	0	1	0	1
3	3-104	1528	6.5	3-104-BV-22	Living	Spruce	29	1	0	0	0	0	0	0	0	0	0	0	0	0	0	0	0	0	0	0	1
3	3-105	1537	6.5	3-105-BV-60	Living	Spruce	22	0	0	0	0	0	0	0	0	0	0	0	0	0	0	0	0	0	0	1	1
3	3-105	1537	6.5	3-105-BV-29	Living	Spruce	21	0	0	0	0	0	0	0	0	0	0	0	0	0	0	0	0	0	1	0	1
3	3-105	1537	6.5	3-105-BV-57	Living	Spruce	24	0	0	0	0	0	0	0	0	0	0	0	0	0	0	0	0	0	0	1	1
3	3-107	1566	6.5	3-107-BV-28	Living	Spruce	30	0	0	0	0	0	0	0	0	0	0	0	0	0	0	0	0	0	1	0	1
3	3-107	1566	6.5	3-107-BV-6	Living	Spruce	32	0	0	0	0	0	0	0	0	0	0	0	0	0	0	0	0	0	1	0	1
3	3-107	1566	6.5	3-107-BV-29	Living	Spruce	29.5	0	0	0	0	0	0	0	0	0	0	0	0	0	0	0	0	0	1	0	1
3	3-107	1566	6.5	3-107-BV-7	Living	Spruce	35	0	0	0	0	0	0	0	0	0	0	0	0	0	0	0	0	0	1	0	1
3	3-108	1599	6.5	3-108-BV-3	Living	Fir	22	0	0	0	0	0	0	0	0	0	0	0	0	0	0	0	0	0	1	0	1
3	3-108	1599	6.5	3-108-BV-26	Living	Spruce	22	0	0	0	0	0	0	0	0	0	0	0	0	0	0	0	0	0	0	1	1
3	3-108	1599	6.5	3-108-BV-11	Living	Spruce	19	0	0	0	0	0	0	0	0	0	0	0	0	0	0	0	0	0	0	1	1
3	3-109	1587	6.5	3-109-BV-1	Living	Pine	28	0	0	0	0	0	0	0	0	0	0	0	0	0	0	0	0	0	0	1	1
3	03-nov	1470	6.400000095	3-11-BV-4	Living	Fir	27	0	0	0	0	0	0	0	0	0	0	0	0	0	0	0	0	0	1	0	1
3	03-nov	1470	6.400000095	3-11-BV-22	Living	Fir	18	0	0	0	0	0	0	0	0	0	0	0	0	0	0	0	0	0	1	0	1
3	03-nov	1470	6.400000095	3-11-BV-29	Living	Fir	25	0	0	0	0	0	0	0	0	0	0	0	0	0	0	0	0	0	0	0	0
3	03-nov	1470	6.400000095	3-11-BV-27	Living	Beech	42	0	1	0	0	0	0	0	0	0	0	0	0	0	0	0	0	0	0	0	1
3	03-nov	1470	6.400000095	3-11-BV-21	Living	Fir	24	0	0	0	0	0	0	0	0	0	0	0	0	0	0	0	0	0	1	0	1
3	03-nov	1470	6.400000095	3-11-BV-20	Living	Beech	24	0	1	0	0	0	0	0	0	0	0	0	0	0	0	0	0	0	0	0	1
3	03-nov	1470	6.400000095	3-11-BV-5	Living	Fir	18	0	0	0	0	0	0	0	0	0	0	0	0	0	0	0	0	0	1	0	1
3	03-nov	1470	6.400000095	3-11-BV-8	Living	Beech	23	0	0	0	0	0	0	0	0	0	0	0	0	0	0	0	0	0	1	0	1
3	03-nov	1470	6.400000095	3-11-BV-47	Living	Spruce	25	0	0	0	0	0	0	0	0	0	0	0	0	0	0	0	0	0	0	0	0
3	3-111	1647	6.5	3-111-BV-3	Living	Pine	20	0	0	0	0	0	0	0	0	0	0	0	0	0	0	0	0	0	0	1	1
3	3-111	1647	6.5	3-111-BV-29	Living	Spruce	30	0	0	0	0	0	0	0	0	0	0	0	0	0	0	0	0	0	1	0	1
3	3-111	1647	6.5	3-111-BV-4	Living	Pine	26	0	0	0	0	0	0	0	0	0	0	0	0	0	0	0	0	0	1	0	1
3	3-111	1647	6.5	3-111-BV-28	Living	Spruce	41	0	0	0	0	0	0	0	0	0	0	0	0	0	0	0	0	0	1	0	1
3	3-111	1647	6.5	3-111-BV-18	Living	Spruce	27	0	0	0	0	0	0	0	0	0	0	0	0	0	0	0	0	0	1	0	1
3	3-111	1647	6.5	3-111-BV-2	Living	Spruce	20	0	0	0	0	0	0	0	0	0	0	0	0	0	0	0	0	0	1	0	1
3	3-111	1647	6.5	3-111-BV-1	Living	Spruce	37	0	0	0	0	0	0	0	0	0	0	0	0	0	0	0	0	0	1	0	1
3	3-111	1647	6.5	3-111-BV-27	Living	Spruce	37	0	0	0	0	0	0	0	0	0	0	0	0	0	0	0	0	0	1	0	1
3	3-111	1647	6.5	3-111-BV-19	Living	Spruce	23	0	0	0	0	0	0	0	0	0	0	0	0	0	0	0	0	0	1	0	1
3	3-112	1698	6.5	3-112-BV-4	Living	Pine	26	0	0	0	0	0	0	0	0	0	0	0	0	0	0	0	0	0	1	0	1
3	3-112	1698	6.5	3-112-BV-12	Living	Pine	55	0	0	0	0	0	0	0	0	0	0	0	0	0	0	0	0	0	1	1	2
3	3-114	1794	6.300000191	3-114-BV-26	Living	Pine	19	0	0	0	0	0	0	0	0	0	0	0	0	0	0	0	0	0	1	0	1
3	3-114	1794	6.300000191	3-114-BV-22	Living	Pine	45	0	0	0	0	0	0	0	0	0	0	0	0	0	0	0	0	0	0	1	1
3	3-114	1794	6.300000191	3-114-BV-32	Living	Pine	45.5	0	0	0	0	0	0	0	0	0	0	0	0	0	0	0	0	0	1	0	1
3	3-114	1794	6.300000191	3-114-BV-42	Living	Pine	21	0	0	0	0	0	0	0	0	0	0	0	0	0	0	0	0	0	0	1	1
3	3-114	1794	6.300000191	3-114-BV-17	Living	Pine	18	0	0	0	0	0	0	0	0	0	0	0	0	0	0	0	0	0	1	0	1
3	3-114	1794	6.300000191	3-114-BV-38	Living	Pine	20	0	0	0	0	0	0	0	0	0	0	0	0	0	0	0	0	0	0	1	1
3	3-114	1794	6.300000191	3-114-BV-7	Living	Pine	22	0	0	0	0	0	0	0	0	0	0	0	0	0	0	0	0	0	1	0	1
3	3-114	1794	6.300000191	3-114-BV-20	Living	Pine	52	0	0	0	0	0	0	0	0	0	0	0	0	0	0	0	0	0	1	0	1
3	3-114	1794	6.300000191	3-114-BV-27	Living	Pine	21	0	0	0	0	0	0	0	0	0	0	0	0	0	0	0	0	0	1	0	1
3	3-114	1794	6.300000191	3-114-BV-25	Living	Pine	28	0	0	0	0	0	0	0	0	0	0	0	0	0	0	0	0	0	1	0	1
3	3-117	1145	6.400000095	3-117-BV-16	Living	Fir	45	0	0	0	0	0	0	0	0	0	0	0	0	0	0	0	0	0	0	0	0
3	03-d�c	1465	6.5	3-12-BV-38	Living	Spruce	20	0	0	0	0	0	0	0	0	0	0	0	0	0	0	0	0	0	0	0	0
3	03-d�c	1465	6.5	3-12-BV-11	Living	Fir	24	0	0	0	0	0	0	0	0	0	0	0	0	0	0	0	0	0	1	1	2
3	03-d�c	1465	6.5	3-12-BV-4	Living	Spruce	20	0	0	0	0	0	0	0	0	0	0	0	0	0	0	0	0	0	0	0	0
3	03-d�c	1465	6.5	3-12-BV-32	Living	Fir	30.5	0	0	0	0	0	0	0	0	0	0	0	0	0	0	0	0	0	0	1	1
3	03-d�c	1465	6.5	3-12-BV-12	Living	Spruce	23	0	0	0	0	0	0	0	0	0	0	0	0	0	0	0	0	0	0	0	0
3	3-120	1357	6.300000191	3-120-BV-36	Living	Fir	23	0	0	0	0	0	0	0	0	0	0	0	0	0	0	0	0	0	0	0	0
3	3-120	1357	6.300000191	3-120-BV-43	Living	Fir	31.5	0	0	0	0	0	0	0	0	0	0	0	0	0	0	0	0	0	1	0	1
3	3-120	1357	6.300000191	3-120-BV-18	Living	Fir	40	0	0	0	0	0	0	0	0	0	0	0	0	0	0	0	0	0	1	0	1
3	3-121	1336	6.300000191	3-121-BV-16	Living	Spruce	31	0	0	0	0	0	0	0	0	0	0	0	0	0	0	0	0	0	1	0	1
3	3-121	1336	6.300000191	3-121-BV-8	Living	Spruce	38.5	0	0	0	0	0	0	0	0	0	0	0	0	0	0	0	0	0	1	0	1
3	3-121	1336	6.300000191	3-121-BV-23	Living	Spruce	29	0	0	0	0	0	0	0	0	0	0	0	0	0	0	0	0	0	1	0	1
3	3-121	1336	6.300000191	3-121-BV-9	Living	Spruce	33	0	0	0	0	0	0	0	0	0	0	0	0	0	0	0	0	0	1	0	1
3	3-124	1415	6.400000095	3-124-BV-15	Living	Spruce	28	0	0	0	0	0	0	0	0	0	0	0	0	0	0	0	0	0	0	0	0
3	3-124	1415	6.400000095	3-124-BV-11	Living	Spruce	43	0	0	0	0	0	0	0	0	0	0	0	0	0	0	0	0	0	0	1	1
3	3-124	1415	6.400000095	3-124-BV-23	Living	Spruce	26	0	0	0	0	0	0	0	0	0	0	0	0	0	0	0	0	0	0	0	0
3	3-124	1415	6.400000095	3-124-BV-7	Living	Spruce	40.5	0	0	0	0	0	0	0	0	0	0	0	0	0	0	0	0	0	0	1	1
3	3-127	1510	6.5	3-127-BV-3	Living	Fir	40.5	0	0	0	0	0	0	0	1	0	0	0	0	0	0	0	0	0	0	0	1
3	3-128	1502	6.5	3-128-BV-6	Living	Spruce	20	0	0	0	0	0	0	0	0	0	0	0	0	0	0	0	0	0	1	0	1
3	3-128	1502	6.5	3-128-BV-37	Living	Fir	34	0	0	0	0	0	0	0	0	0	0	0	0	0	0	0	0	0	1	0	1
3	3-129	1507	6.5	3-129-BV-16	Living	Spruce	21	0	0	0	0	0	0	0	0	0	0	0	0	0	0	0	0	0	0	0	0
3	3-129	1507	6.5	3-129-BV-8	Living	Spruce	21	0	0	0	0	0	0	0	0	0	0	0	0	0	0	0	0	0	1	0	1
3	3-129	1507	6.5	3-129-BV-10	Living	Fir	53.5	0	0	0	0	0	0	0	0	0	0	0	0	0	0	0	0	0	1	0	1
3	mars-13	1426	6.5	3-13-BV-15	Living	Beech	22	0	0	0	0	0	0	0	0	0	0	0	0	0	0	0	0	0	1	0	1
3	mars-13	1426	6.5	3-13-BV-21	Living	Fir	18	0	0	0	0	0	0	0	1	0	0	0	0	0	0	0	0	0	0	0	1
3	mars-13	1426	6.5	3-13-BV-13	Living	Beech	50	1	0	0	0	0	0	0	0	0	0	0	0	0	0	0	0	0	1	0	2
3	mars-13	1426	6.5	3-13-BV-26	Living	Beech	33	0	0	0	0	0	0	0	1	0	0	0	0	0	0	0	0	0	0	0	1
3	mars-13	1426	6.5	3-13-BV-22	Living	Fir	49.5	0	0	0	0	0	0	0	1	0	0	0	0	0	0	0	0	0	0	0	1
3	mars-13	1426	6.5	3-13-BV-16	Living	Beech	36.5	0	1	0	0	0	0	0	0	0	0	0	0	0	0	0	0	0	0	0	1
3	mars-13	1426	6.5	3-13-BV-5	Living	Beech	37.5	0	0	0	0	0	0	0	0	0	0	0	0	0	0	0	0	0	1	0	1
3	3-130	1532	6.5	3-130-BV-49	Living	Spruce	25	0	0	0	0	0	0	0	0	0	0	0	0	0	0	0	0	0	0	1	1
3	3-130	1532	6.5	3-130-BV-64	Living	Spruce	40	0	0	0	0	0	0	0	0	0	0	0	0	0	0	0	0	0	1	0	1
3	3-130	1532	6.5	3-130-BV-69	Living	Spruce	19	0	0	0	0	0	0	0	0	0	0	0	0	0	0	0	0	0	0	1	1
3	3-131	1560	6.5	3-131-BV-5	Living	Spruce	20	0	0	0	0	0	0	0	0	0	0	0	0	0	0	0	0	0	1	0	1
3	3-131	1560	6.5	3-131-BV-20	Living	Fir	29	0	0	0	0	0	0	0	0	0	0	0	0	0	0	0	0	0	1	0	1
3	3-131	1560	6.5	3-131-BV-19	Living	Spruce	29	0	0	0	0	0	0	0	0	0	0	0	0	0	0	0	0	0	1	0	1
3	3-131	1560	6.5	3-131-BV-9	Living	Spruce	26	1	0	0	0	0	0	0	0	0	0	0	0	0	0	0	0	0	0	0	1
3	3-132	1556	6.5	3-132-BV-15	Living	Spruce	38	0	0	0	0	0	0	0	0	0	0	0	0	0	0	0	0	0	0	1	1
3	3-132	1556	6.5	3-132-BV-12	Living	Spruce	24	0	0	0	0	0	0	0	0	0	0	0	0	0	0	0	0	0	0	1	1
3	3-133	1561	6.5	3-133-BV-19	Living	Fir	50.5	0	0	0	0	0	0	0	0	0	0	0	0	0	0	0	0	0	1	0	1
3	3-134	1597	6.5	3-134-BV-7	Living	Spruce	22	0	0	0	0	0	0	0	0	0	0	0	0	0	0	0	0	0	1	0	1
3	3-134	1597	6.5	3-134-BV-6	Living	Spruce	22	0	0	0	0	0	0	0	0	0	0	0	0	0	0	0	0	0	1	0	1
3	3-134	1597	6.5	3-134-BV-4	Living	Spruce	63.5	0	0	0	0	0	0	0	0	0	0	0	0	0	0	0	0	0	1	0	1
3	3-134	1597	6.5	3-134-BV-17	Living	Fir	50	0	0	0	0	0	1	0	0	0	0	0	0	0	0	0	0	0	0	0	1
3	3-134	1597	6.5	3-134-BV-5	Living	Spruce	26	0	0	0	0	0	0	0	0	0	0	0	0	0	0	0	0	0	1	0	1
3	3-139	1727	6.300000191	3-139-BV-13	Living	Pine	20	0	0	0	0	0	0	0	0	0	0	0	0	0	0	0	0	0	1	1	2
3	3-139	1727	6.300000191	3-139-BV-3	Living	Pine	44	0	0	0	0	0	0	0	0	0	0	0	0	0	0	0	0	0	1	0	1
3	3-139	1727	6.300000191	3-139-BV-8	Living	Pine	39	0	0	0	0	0	0	0	0	0	0	0	0	0	0	0	0	0	1	0	1
3	3-143	1187	6.400000095	3-143-BV-25	Living	Fir	22	0	0	0	0	0	0	0	0	0	0	0	0	0	0	0	0	0	1	0	1
3	3-144	1322	6.300000191	3-144-BV-1	Living	Fir	25	0	0	0	0	0	0	0	0	0	0	0	0	0	0	0	0	0	0	1	1
3	3-144	1322	6.300000191	3-144-BV-2	Living	Spruce	24	0	0	0	0	0	0	0	0	0	0	0	0	0	0	0	0	0	0	0	0
3	3-144	1322	6.300000191	3-144-BV-23	Living	Fir	31.5	0	0	0	0	0	0	0	0	0	0	0	0	0	0	0	0	0	1	0	1
3	3-145	1357	6.300000191	3-145-BV-4	Living	Beech	35	0	0	0	0	0	0	0	1	0	0	0	0	0	0	0	0	0	0	0	1
3	3-145	1357	6.300000191	3-145-BV-10	Living	Beech	38.5	0	0	0	0	0	0	0	1	0	0	0	0	0	0	0	0	0	0	0	1
3	3-145	1357	6.300000191	3-145-BV-5	Living	Spruce	27	0	0	0	0	0	0	0	1	0	0	0	0	0	0	0	0	0	0	0	1
3	3-145	1357	6.300000191	3-145-BV-23	Living	Fir	19	0	0	0	0	0	0	0	1	0	0	0	0	0	0	0	0	0	0	0	1
3	3-145	1357	6.300000191	3-145-BV-1	Living	Beech	48.5	0	0	0	0	0	0	0	1	0	0	0	0	0	0	0	0	0	0	0	1
3	3-145	1357	6.300000191	3-145-BV-6	Living	Spruce	29	0	0	0	0	0	0	0	1	0	0	0	0	0	0	0	0	0	0	0	1
3	3-145	1357	6.300000191	3-145-BV-7	Living	Beech	34.5	0	0	0	0	0	0	0	1	0	0	0	0	0	0	0	0	0	0	0	1
3	3-145	1357	6.300000191	3-145-BV-9	Living	Fir	48.5	0	0	0	0	0	0	0	1	0	0	0	0	0	0	0	0	0	0	0	1
3	3-147	1340	6.300000191	3-147-BV-7	Living	Spruce	27	0	0	0	0	0	0	0	1	0	0	0	0	0	0	0	0	0	0	0	1
3	3-149	1374	6.400000095	3-149-BV-7	Living	Fir	26	0	0	0	0	0	0	0	1	0	0	0	0	0	0	0	0	0	0	0	1
3	3-149	1374	6.400000095	3-149-BV-14	Living	Spruce	44	0	0	0	0	0	0	0	1	0	0	0	0	0	0	0	0	0	0	0	1
3	mars-15	1199	6.300000191	3-15-BV-27	Living	Fir	43.5	0	0	0	0	0	0	0	0	0	0	0	0	0	0	0	0	0	0	1	1
3	3-150	1414	6.400000095	3-150-BV-10	Living	Beech	44	0	0	0	0	0	0	0	1	0	0	0	0	0	0	0	0	0	0	0	1
3	3-150	1414	6.400000095	3-150-BV-34	Living	Spruce	23	0	0	0	0	0	0	0	0	0	0	0	0	0	0	0	0	0	0	0	0
3	3-150	1414	6.400000095	3-150-BV-23	Living	Spruce	57	0	0	0	0	0	0	0	1	0	0	0	0	0	0	0	0	0	0	0	1
3	3-150	1414	6.400000095	3-150-BV-33	Living	Spruce	29.5	0	0	0	0	0	0	0	0	0	0	0	0	0	0	0	0	0	0	0	0
3	3-151	1477	6.400000095	3-151-BV-31	Living	Beech	36	0	0	0	0	0	0	0	0	0	0	0	0	0	0	0	0	0	1	0	1
3	3-151	1477	6.400000095	3-151-BV-18	Living	Beech	43.5	0	0	0	0	0	0	0	1	0	0	0	0	0	0	0	0	0	1	0	2
3	3-151	1477	6.400000095	3-151-BV-26	Living	Spruce	68	0	0	0	0	0	0	0	0	0	0	0	0	0	0	0	0	0	1	0	1
3	3-151	1477	6.400000095	3-151-BV-28	Living	Beech	43.5	0	0	0	0	0	0	0	0	0	0	0	0	0	0	0	0	0	1	0	1
3	3-151	1477	6.400000095	3-151-BV-41	Living	Spruce	64.5	0	0	0	0	0	1	0	1	0	0	0	0	0	0	0	0	0	0	0	2
3	3-152	1504	6.5	3-152-BV-29	Living	Fir	30	0	0	0	0	0	0	0	0	0	0	0	0	0	0	0	0	0	1	0	1
3	3-152	1504	6.5	3-152-BV-5	Living	Fir	52	0	0	0	0	0	1	0	1	0	0	0	0	0	0	0	0	0	0	0	2
3	3-152	1504	6.5	3-152-BV-6	Living	Fir	29	0	1	0	0	0	0	0	0	0	0	0	0	0	0	0	0	0	0	0	1
3	3-152	1504	6.5	3-152-BV-27	Living	Fir	36.5	0	0	0	0	0	0	0	0	0	0	0	0	0	0	0	0	0	1	0	1
3	3-152	1504	6.5	3-152-BV-30	Living	Fir	18	0	0	0	0	0	0	0	0	0	0	0	0	0	0	0	0	0	1	0	1
3	3-153	1504	6.5	3-153-BV-20	Living	Spruce	52	0	0	0	0	0	0	0	1	0	0	0	0	0	0	0	0	0	0	0	1
3	3-153	1504	6.5	3-153-BV-5	Living	Spruce	33	0	0	0	0	0	0	0	0	0	0	0	0	0	0	0	0	0	1	0	1
3	3-153	1504	6.5	3-153-BV-15	Living	Spruce	19	0	0	0	0	0	0	0	1	0	0	0	0	0	0	0	0	0	0	0	1
3	3-153	1504	6.5	3-153-BV-10	Living	Spruce	25	0	0	0	0	0	0	0	0	0	0	0	0	0	0	0	0	0	0	0	0
3	3-153	1504	6.5	3-153-BV-6	Living	Spruce	29	0	0	0	0	0	0	0	0	0	0	0	0	0	0	0	0	0	1	0	1
3	3-153	1504	6.5	3-153-BV-1	Living	Spruce	39.5	0	0	0	0	0	0	1	0	0	0	0	0	0	0	0	0	0	0	0	1
3	3-153	1504	6.5	3-153-BV-18	Living	Spruce	20	0	0	0	0	0	0	0	1	0	0	0	0	0	0	0	0	0	0	0	1
3	3-155	1511	6.5	3-155-BV-24	Living	Spruce	22	0	0	0	0	0	0	0	0	0	0	0	0	0	0	0	0	0	0	1	1
3	3-155	1511	6.5	3-155-BV-55	Living	Spruce	18	0	0	0	0	0	0	0	0	0	0	0	0	0	0	0	0	0	0	1	1
3	3-155	1511	6.5	3-155-BV-46	Living	Spruce	19	0	0	0	0	0	0	0	0	0	0	0	0	0	0	0	0	0	0	1	1
3	3-157	1546	6.5	3-157-BV-7	Living	Spruce	24	0	0	0	0	0	0	0	0	0	0	0	0	0	0	0	0	0	1	0	1
3	3-157	1546	6.5	3-157-BV-24	Living	Fir	51	0	0	0	0	0	0	1	0	0	0	0	0	0	0	0	0	0	0	1	2
3	3-158	1557	6.5	3-158-BV-6	Living	Fir	53.5	0	0	0	0	0	0	0	0	0	0	0	0	0	0	0	0	0	1	0	1
3	3-158	1557	6.5	3-158-BV-14	Living	Spruce	42	0	0	0	0	0	0	0	0	0	0	0	0	0	0	0	0	0	1	0	1
3	3-159	1548	6.5	3-159-BV-33	Living	Spruce	26	0	0	0	0	0	0	0	0	0	0	0	0	0	0	0	0	0	1	0	1
3	3-159	1548	6.5	3-159-BV-20	Living	Spruce	23	0	0	0	0	0	0	0	0	0	0	0	0	0	0	0	0	0	1	0	1
3	3-159	1548	6.5	3-159-BV-34	Living	Spruce	25	0	0	0	0	0	0	0	0	0	0	0	0	0	0	0	0	0	1	0	1
3	3-159	1548	6.5	3-159-BV-35	Living	Spruce	22	0	0	0	0	0	0	0	0	0	0	0	0	0	0	0	0	0	1	0	1
3	3-159	1548	6.5	3-159-BV-7	Living	Spruce	18	0	0	0	0	0	0	0	0	0	0	0	0	0	0	0	0	0	1	0	1
3	3-159	1548	6.5	3-159-BV-15	Living	Spruce	18	0	0	0	0	0	0	0	0	0	0	0	0	0	0	0	0	0	1	0	1
3	3-159	1548	6.5	3-159-BV-6	Living	Spruce	25	0	0	0	0	0	0	0	0	0	0	0	0	0	0	0	0	0	1	0	1
3	3-160	1589	6.5	3-160-BV-19	Living	Pine	32.5	0	0	0	0	0	0	0	0	0	0	0	0	0	0	0	0	0	1	0	1
3	3-160	1589	6.5	3-160-BV-32	Living	Spruce	19	0	0	0	0	0	0	0	0	0	0	0	0	0	0	0	0	0	1	0	1
3	3-161	1625	6.5	3-161-BV-41	Living	Spruce	26	0	0	0	0	0	0	0	0	0	0	0	0	0	0	0	0	0	1	0	1
3	3-161	1625	6.5	3-161-BV-30	Living	Spruce	22	0	0	0	0	0	0	0	0	0	0	0	0	0	0	0	0	0	1	0	1
3	3-161	1625	6.5	3-161-BV-6	Living	Spruce	22	0	0	0	0	0	0	0	0	0	0	0	0	0	0	0	0	0	1	0	1
3	3-161	1625	6.5	3-161-BV-40	Living	Spruce	28	0	0	0	0	0	0	0	0	0	0	0	0	0	0	0	0	0	1	0	1
3	3-161	1625	6.5	3-161-BV-5	Living	Spruce	27	0	0	0	0	0	0	0	0	0	0	0	0	0	0	0	0	0	1	0	1
3	3-161	1625	6.5	3-161-BV-26	Living	Pine	43.5	0	0	0	0	0	0	0	0	0	0	0	0	0	0	0	0	0	1	0	1
3	3-161	1625	6.5	3-161-BV-29	Living	Spruce	30	0	0	0	0	0	0	0	0	0	0	0	0	0	0	0	0	0	1	0	1
3	3-161	1625	6.5	3-161-BV-39	Living	Spruce	31	0	0	0	0	0	0	0	0	0	0	0	0	0	0	0	0	0	1	0	1
3	3-162	1615	6.5	3-162-BV-6	Living	Pine	28.5	0	0	0	0	0	0	0	0	0	0	0	0	0	0	0	0	0	0	1	1
3	3-163	1657	6.5	3-163-BV-11	Living	Spruce	20	0	0	0	0	0	0	0	0	0	0	0	0	0	0	0	0	0	1	0	1
3	3-163	1657	6.5	3-163-BV-6	Living	Pine	26	0	0	0	0	0	0	0	0	0	0	0	0	0	0	0	0	0	0	1	1
3	3-163	1657	6.5	3-163-BV-23	Living	Pine	46.5	0	0	0	0	0	0	0	0	0	0	0	0	0	0	0	0	0	1	0	1
3	3-163	1657	6.5	3-163-BV-4	Living	Pine	33	0	0	0	0	0	0	0	0	0	0	0	0	0	0	0	0	0	0	1	1
3	3-163	1657	6.5	3-163-BV-10	Living	Spruce	22	0	0	0	0	0	0	0	0	0	0	0	0	0	0	0	0	0	1	0	1
3	3-164	1691	6.5	3-164-BV-12	Living	Pine	27	0	0	0	0	0	0	0	0	0	0	0	0	0	0	0	0	0	1	0	1
3	3-164	1691	6.5	3-164-BV-14	Living	Pine	18	0	0	0	0	0	0	0	0	0	0	0	0	0	0	0	0	0	1	0	1
3	3-164	1691	6.5	3-164-BV-3	Living	Pine	22	0	0	0	0	0	0	0	0	0	0	0	0	0	0	0	0	0	0	1	1
3	3-164	1691	6.5	3-164-BV-17	Living	Pine	20	0	0	0	0	0	0	0	0	0	0	0	0	0	0	0	0	0	1	0	1
3	3-164	1691	6.5	3-164-BV-19	Living	Pine	18	0	0	0	0	0	0	0	0	0	0	0	0	0	0	0	0	0	1	0	1
3	3-164	1691	6.5	3-164-BV-18	Living	Pine	19	0	0	0	0	0	0	0	0	0	0	0	0	0	0	0	0	0	1	0	1
3	3-164	1691	6.5	3-164-BV-8	Living	Pine	19	0	0	0	0	0	0	0	0	0	0	0	0	0	0	0	0	0	0	1	1
3	3-164	1691	6.5	3-164-BV-20	Living	Pine	18	0	0	0	0	0	0	0	0	0	0	0	0	0	0	0	0	0	1	0	1
3	3-164	1691	6.5	3-164-BV-4	Living	Pine	20	0	0	0	0	0	0	0	0	0	0	0	0	0	0	0	0	0	1	0	1
3	3-164	1691	6.5	3-164-BV-5	Living	Pine	18	0	0	0	0	0	0	0	0	0	0	0	0	0	0	0	0	0	1	1	2
3	3-165	1696	6.300000191	3-165-BV-1	Living	Pine	34	0	0	0	0	0	0	0	0	0	0	0	0	0	0	0	0	0	0	1	1
3	3-165	1696	6.300000191	3-165-BV-3	Living	Spruce	55	0	0	0	0	0	0	0	0	0	0	0	0	0	0	0	0	0	1	0	1
3	3-165	1696	6.300000191	3-165-BV-4	Living	Spruce	30	0	0	0	0	0	0	0	0	0	0	0	0	0	0	0	0	0	1	0	1
3	3-165	1696	6.300000191	3-165-BV-2	Living	Spruce	62.5	0	0	0	0	0	0	0	0	0	0	0	0	0	0	0	0	0	1	0	1
3	3-166	1738	6.300000191	3-166-BV-22	Living	Spruce	23	0	0	0	0	0	0	0	0	0	0	0	0	0	0	0	0	0	1	0	1
3	3-166	1738	6.300000191	3-166-BV-23	Living	Spruce	18	0	0	0	0	0	0	0	0	0	0	0	0	0	0	0	0	0	1	0	1
3	3-166	1738	6.300000191	3-166-BV-14	Living	Pine	45.5	0	0	0	0	0	0	0	0	0	0	0	0	0	0	0	0	0	1	0	1
3	3-166	1738	6.300000191	3-166-BV-7	Living	Spruce	18	0	0	0	0	0	0	0	0	0	0	0	0	0	0	0	0	0	1	0	1
3	3-166	1738	6.300000191	3-166-BV-24	Living	Spruce	18	0	0	0	0	0	0	0	0	0	0	0	0	0	0	0	0	0	1	0	1
3	3-166	1738	6.300000191	3-166-BV-6	Living	Spruce	22	0	0	0	0	0	0	0	0	0	0	0	0	0	0	0	0	0	1	0	1
3	3-166	1738	6.300000191	3-166-BV-27	Living	Pine	59	0	0	0	0	0	0	0	0	0	0	0	0	0	0	0	0	0	1	0	1
3	3-167	1827	6.300000191	3-167-BV-5	Living	Pine	55	0	0	0	0	0	0	0	0	0	0	0	0	0	0	0	0	0	1	0	1
3	3-167	1827	6.300000191	3-167-BV-1	Living	Pine	35.5	0	0	0	0	0	0	0	0	0	0	0	0	0	0	0	0	0	1	0	1
3	3-167	1827	6.300000191	3-167-BV-6	Living	Pine	44.5	0	0	0	0	0	0	0	0	0	0	0	0	0	0	0	0	0	1	0	1
3	3-169	1194	6.400000095	3-169-BV-17	Living	Fir	41.5	0	0	0	0	0	0	0	0	0	0	0	0	0	0	0	0	0	0	1	1
3	3-169	1194	6.400000095	3-169-BV-21	Living	Spruce	19	0	0	0	0	0	0	0	0	0	0	0	0	0	0	0	0	0	0	0	0
3	3-169	1194	6.400000095	3-169-BV-25	Living	Fir	44	0	0	0	0	0	0	0	0	0	0	0	0	0	0	0	0	0	0	0	0
3	3-170	1358	6.300000191	3-170-BV-13	Living	Fir	31.5	0	0	0	0	0	0	0	0	0	0	0	0	0	0	0	0	0	1	0	1
3	3-171	1410	6.300000191	3-171-BV-6	Living	Spruce	35	0	0	0	0	0	0	0	0	0	0	0	0	0	0	0	0	0	1	0	1
3	3-171	1410	6.300000191	3-171-BV-8	Living	Spruce	89	0	0	0	0	0	0	0	1	0	0	0	0	0	0	0	0	0	0	0	1
3	3-171	1410	6.300000191	3-171-BV-9	Living	Fir	56.5	0	0	0	0	0	0	0	1	0	0	0	0	0	0	0	0	0	0	0	1
3	3-171	1410	6.300000191	3-171-BV-2	Living	Spruce	72	0	0	0	0	0	0	0	1	0	0	0	0	0	0	0	0	0	0	1	2
3	3-172	1416	6.300000191	3-172-BV-3	Living	Spruce	29	0	0	0	0	0	0	0	0	0	0	0	0	0	0	0	0	0	0	0	0
3	3-174	1376	6.400000095	3-174-BV-11	Living	Fir	38	0	0	0	0	0	0	0	1	0	0	0	0	0	0	0	0	0	0	0	1
3	3-175	1386	6.400000095	3-175-BV-4	Living	Spruce	18	0	0	0	0	0	0	0	0	0	0	0	0	0	0	0	0	0	0	1	1
3	3-178	1481	6.5	3-178-BV-41	Living	Fir	22	0	0	0	0	0	0	0	0	0	0	0	0	0	0	0	0	0	0	1	1
3	mars-18	1348	6.300000191	3-18-BV-32	Living	Spruce	36	0	0	0	0	0	0	0	0	0	0	0	0	0	0	0	0	0	0	0	0
3	mars-18	1348	6.300000191	3-18-BV-10	Living	Spruce	29	0	0	0	0	0	0	0	0	0	0	0	0	0	0	0	0	0	1	0	1
3	3-180	1495	6.5	3-180-BV-35	Living	Fir	47	0	0	0	0	0	0	0	0	0	0	0	0	0	0	0	0	0	1	0	1
3	3-180	1495	6.5	3-180-BV-27	Living	Fir	38	0	0	0	0	0	0	0	0	0	0	0	0	0	0	0	0	0	0	1	1
3	3-180	1495	6.5	3-180-BV-5	Living	Spruce	31	0	0	0	0	0	0	0	0	0	0	0	0	0	0	0	0	0	0	1	1
3	3-180	1495	6.5	3-180-BV-32	Living	Spruce	31.5	0	0	0	0	0	0	0	0	0	0	0	0	0	0	0	0	0	1	0	1
3	3-180	1495	6.5	3-180-BV-43	Living	Spruce	23	0	0	0	0	0	0	0	0	0	0	0	0	0	0	0	0	0	0	0	0
3	3-180	1495	6.5	3-180-BV-31	Living	Spruce	32	0	0	0	0	0	0	0	0	0	0	0	0	0	0	0	0	0	1	0	1
3	3-180	1495	6.5	3-180-BV-24	Living	Fir	66	0	0	0	0	0	0	0	0	0	0	0	0	0	0	0	0	0	1	0	1
3	3-180	1495	6.5	3-180-BV-38	Living	Fir	28	0	0	0	0	0	0	0	0	0	0	0	0	0	0	0	0	0	0	1	1
3	3-181	1504	6.5	3-181-BV-22	Living	Fir	19	0	0	0	0	0	0	0	0	0	0	0	0	0	0	0	0	0	0	1	1
3	3-181	1504	6.5	3-181-BV-21	Living	Fir	42	0	0	0	0	0	0	0	0	0	0	0	0	0	0	0	0	0	0	1	1
3	3-182	1552	6.5	3-182-BV-3	Living	Spruce	28	0	0	0	0	0	0	0	0	0	0	0	0	0	0	0	0	0	1	0	1
3	3-183	1544	6.5	3-183-BV-4	Living	Spruce	18	0	0	0	0	0	0	0	0	0	0	0	0	0	0	0	0	0	1	0	1
3	3-184	1559	6.5	3-184-BV-15	Living	Spruce	33	0	0	0	0	0	0	0	0	0	0	0	0	0	0	0	0	0	1	0	1
3	3-184	1559	6.5	3-184-BV-16	Living	Spruce	20	0	0	0	0	0	0	0	0	0	0	0	0	0	0	0	0	0	0	1	1
3	3-184	1559	6.5	3-184-BV-9	Living	Spruce	22	0	0	0	0	0	0	0	0	0	0	0	0	0	0	0	0	0	1	0	1
3	3-184	1559	6.5	3-184-BV-19	Living	Fir	23	0	0	0	0	0	0	0	0	0	0	0	0	0	0	0	0	0	1	0	1
3	3-185	1545	6.5	3-185-BV-5	Living	Spruce	48.5	0	0	0	0	0	0	0	0	0	0	0	0	0	0	0	0	0	1	0	1
3	3-186	1584	6.5	3-186-BV-5	Living	Spruce	25	0	0	0	0	0	0	0	0	0	0	0	0	0	0	0	0	0	0	1	1
3	3-186	1584	6.5	3-186-BV-17	Living	Fir	28	0	0	0	0	0	0	0	0	0	0	0	0	0	0	0	0	0	1	0	1
3	3-186	1584	6.5	3-186-BV-18	Living	Fir	20	0	0	0	0	0	0	0	0	0	0	0	0	0	0	0	0	0	1	0	1
3	3-186	1584	6.5	3-186-BV-6	Living	Spruce	23	0	0	0	0	0	0	0	0	0	0	0	0	0	0	0	0	0	0	1	1
3	3-186	1584	6.5	3-186-BV-16	Living	Fir	37.5	0	0	0	0	0	0	0	0	0	0	0	0	0	0	0	0	0	1	0	1
3	3-189	1660	6.5	3-189-BV-15	Living	Spruce	22	0	0	0	0	0	0	0	0	0	0	0	0	0	0	0	0	0	1	0	1
3	3-189	1660	6.5	3-189-BV-22	Living	Pine	24	0	0	0	0	0	0	0	0	0	0	0	0	0	0	0	0	0	1	0	1
3	3-189	1660	6.5	3-189-BV-28	Living	Pine	31.5	0	0	0	0	0	0	0	0	0	0	0	0	0	0	0	0	0	1	0	1
3	3-189	1660	6.5	3-189-BV-23	Living	Pine	23	0	0	0	0	0	0	0	0	0	0	0	0	0	0	0	0	0	1	0	1
3	3-189	1660	6.5	3-189-BV-19	Living	Spruce	23	0	0	0	0	0	0	0	0	0	0	0	0	0	0	0	0	0	1	0	1
3	3-189	1660	6.5	3-189-BV-26	Living	Pine	60	0	0	0	0	0	0	0	0	0	0	0	0	0	0	0	0	0	1	0	1
3	3-189	1660	6.5	3-189-BV-16	Living	Spruce	19	0	0	0	0	0	0	0	0	0	0	0	0	0	0	0	0	0	1	0	1
3	mars-19	1330	6.400000095	3-19-BV-19	Living	Spruce	25	0	0	0	0	0	0	0	0	0	0	0	0	0	0	0	0	0	0	0	0
3	3-190	1714	6.5	3-190-BV-24	Living	Pine	35	0	0	0	0	0	0	0	0	0	0	0	0	0	0	0	0	0	1	0	1
3	3-190	1714	6.5	3-190-BV-12	Living	Pine	30.5	0	0	0	0	0	0	0	0	0	0	0	0	0	0	0	0	0	0	0	0
3	3-190	1714	6.5	3-190-BV-20	Living	Pine	33	0	0	0	0	0	0	0	0	0	0	0	0	0	0	0	0	0	1	0	1
3	3-190	1714	6.5	3-190-BV-19	Living	Pine	45	0	0	0	0	0	0	0	0	0	0	0	0	0	0	0	0	0	1	0	1
3	3-191	1734	6.300000191	3-191-BV-1	Living	Pine	45.5	0	0	0	0	0	0	0	0	0	0	0	0	0	0	0	0	0	1	0	1
3	3-191	1734	6.300000191	3-191-BV-10	Living	Pine	32	0	0	0	0	0	0	0	0	0	0	0	0	0	0	0	0	0	1	0	1
3	3-191	1734	6.300000191	3-191-BV-13	Living	Pine	37.5	0	0	0	0	0	0	0	0	0	0	0	0	0	0	0	0	0	1	0	1
3	3-191	1734	6.300000191	3-191-BV-12	Living	Pine	43.5	0	0	0	0	0	0	0	0	0	0	0	0	0	0	0	0	0	1	0	1
3	3-191	1734	6.300000191	3-191-BV-2	Living	Pine	19	0	0	0	0	0	0	0	0	0	0	0	0	0	0	0	0	0	1	0	1
3	3-191	1734	6.300000191	3-191-BV-3	Living	Pine	19	0	0	0	0	0	0	0	0	0	0	0	0	0	0	0	0	0	1	1	2
3	3-192	1768	6.300000191	3-192-BV-9	Living	Pine	55.5	0	0	0	0	0	0	0	0	0	0	0	0	0	0	0	0	0	1	1	2
3	3-192	1768	6.300000191	3-192-BV-12	Living	Pine	24	0	0	0	0	0	0	0	0	0	0	0	0	0	0	0	0	0	0	0	0
3	3-192	1768	6.300000191	3-192-BV-10	Living	Pine	27	0	0	0	0	0	0	0	0	0	0	0	0	0	0	0	0	0	1	1	2
3	3-192	1768	6.300000191	3-192-BV-17	Living	Pine	22	0	0	0	0	0	0	0	0	0	0	0	0	0	0	0	0	0	1	0	1
3	3-196	1200	6.400000095	3-196-BV-6	Living	Fir	51.5	0	0	0	0	0	0	0	0	0	0	0	0	0	0	0	0	0	0	1	1
3	3-196	1200	6.400000095	3-196-BV-23	Living	Fir	62	0	0	0	0	0	0	0	0	0	0	0	0	0	0	0	0	0	1	0	1
3	3-196	1200	6.400000095	3-196-BV-8	Living	Fir	21	0	0	0	0	0	0	0	0	0	0	0	0	0	0	0	0	0	0	1	1
3	3-197	1359	6.300000191	3-197-BV-25	Living	Beech	28	0	1	0	0	0	0	0	0	0	0	0	0	0	0	0	0	0	0	0	1
3	3-197	1359	6.300000191	3-197-BV-41	Living	Fir	20	0	0	0	0	0	0	0	0	0	0	0	0	0	0	0	0	0	0	1	1
3	3-197	1359	6.300000191	3-197-BV-24	Living	Beech	30	0	1	0	0	0	0	0	0	0	0	0	0	0	0	0	0	0	0	0	1
3	3-197	1359	6.300000191	3-197-BV-35	Living	Beech	60.5	0	1	0	0	0	0	0	0	0	0	0	0	0	0	0	0	0	1	0	2
3	3-197	1359	6.300000191	3-197-BV-30	Living	Spruce	43.5	0	0	0	0	0	0	0	0	0	0	0	0	0	0	0	0	0	0	0	0
3	3-198	1439	6.300000191	3-198-BV-9	Living	Fir	45.5	0	0	0	0	0	0	0	0	0	0	0	0	0	0	0	0	0	0	0	0
3	3-199	1442	6.300000191	3-199-BV-4	Living	Beech	42.5	0	0	0	0	0	0	0	1	0	0	0	0	0	0	0	0	0	0	0	1
3	3-199	1442	6.300000191	3-199-BV-2	Living	Spruce	41.5	0	0	0	0	0	0	0	0	0	0	0	0	0	0	0	0	0	0	0	0
3	3-199	1442	6.300000191	3-199-BV-3	Living	Spruce	49	0	0	0	0	0	0	0	0	0	0	0	0	0	0	0	0	0	0	0	0
3	3-199	1442	6.300000191	3-199-BV-15	Living	Beech	38.5	0	1	0	0	0	0	0	1	0	0	0	0	0	0	0	0	0	0	0	2
3	3-199	1442	6.300000191	3-199-BV-19	Living	Fir	52.5	0	0	0	0	0	0	0	1	0	0	0	0	0	0	0	0	0	0	0	1
3	3-199	1442	6.300000191	3-199-BV-14	Living	Fir	54.5	0	0	0	0	0	0	0	0	0	0	0	0	0	0	0	0	0	0	0	0
3	3-200	1399	6.300000191	3-200-BV-14	Living	Fir	20	0	0	0	0	0	0	0	0	0	0	0	0	0	0	0	0	0	0	1	1
3	3-200	1399	6.300000191	3-200-BV-15	Living	Fir	31.5	0	0	0	0	0	0	0	1	0	0	0	0	0	0	0	0	0	0	0	1
3	3-200	1399	6.300000191	3-200-BV-4	Living	Fir	20	0	0	0	0	0	0	0	0	0	0	0	0	0	0	0	0	0	0	1	1
3	3-202	1398	6.400000095	3-202-BV-22	Living	Fir	33.5	0	0	0	0	0	0	0	0	0	0	0	0	0	0	0	0	0	1	0	1
3	3-202	1398	6.400000095	3-202-BV-1	Living	Fir	18	0	0	0	0	0	0	0	0	0	0	0	0	0	0	0	0	0	0	0	0
3	3-202	1398	6.400000095	3-202-BV-6	Living	Spruce	29	0	0	0	0	0	0	0	1	0	0	0	0	0	0	0	0	0	0	0	1
3	3-202	1398	6.400000095	3-202-BV-15	Living	Fir	27	0	0	0	0	0	0	0	0	0	0	0	0	0	0	0	0	0	0	1	1
3	3-202	1398	6.400000095	3-202-BV-16	Living	Fir	33	0	0	0	0	0	0	0	1	0	0	0	0	0	0	0	0	0	0	0	1
3	3-202	1398	6.400000095	3-202-BV-32	Living	Fir	22	0	0	0	0	0	0	0	0	0	0	0	0	0	0	0	0	0	1	0	1
3	3-203	1411	6.400000095	3-203-BV-10	Living	Spruce	32	0	0	0	0	0	0	0	0	0	0	0	0	0	0	0	0	0	1	0	1
3	3-206	1468	6.5	3-206-BV-4	Living	Fir	21	0	0	0	0	0	0	0	0	0	0	0	0	0	0	0	0	0	1	0	1
3	3-206	1468	6.5	3-206-BV-11	Living	Spruce	33	0	0	0	0	0	0	0	0	0	0	0	0	0	0	0	0	0	0	0	0
3	3-207	1488	6.5	3-207-BV-4	Living	Fir	24	0	0	0	0	0	0	0	0	0	0	0	0	0	0	0	0	0	1	0	1
3	3-207	1488	6.5	3-207-BV-9	Living	Spruce	29	0	0	0	0	0	0	0	0	0	0	0	0	0	0	0	0	0	0	0	0
3	3-207	1488	6.5	3-207-BV-10	Living	Fir	18	0	0	0	0	0	0	0	0	0	0	0	0	0	0	0	0	0	1	0	1
3	3-208	1512	6.5	3-208-BV-17	Living	Spruce	35	0	0	0	0	0	0	0	0	0	0	0	0	0	0	0	0	0	1	0	1
3	3-208	1512	6.5	3-208-BV-42	Living	Spruce	57	0	0	0	0	0	0	0	0	0	0	0	0	0	0	0	0	0	1	0	1
3	3-208	1512	6.5	3-208-BV-24	Living	Beech	37.5	0	0	0	0	0	0	1	0	0	0	0	0	0	0	0	0	0	0	0	1
3	3-209	1561	6.5	3-209-BV-7	Living	Fir	61.5	0	0	0	0	0	0	0	0	0	0	0	0	0	0	0	0	0	1	0	1
3	3-209	1561	6.5	3-209-BV-13	Living	Spruce	42.5	0	0	0	0	0	0	0	0	0	0	0	0	0	0	0	0	0	0	0	0
3	3-209	1561	6.5	3-209-BV-20	Living	Fir	26	0	0	0	0	0	0	0	0	0	0	0	0	0	0	0	0	0	1	0	1
3	mars-21	1402	6.400000095	3-21-BV-16	Living	Spruce	19	0	0	0	0	0	0	0	0	0	0	0	0	0	0	0	0	0	1	0	1
3	3-211	1552	6.5	3-211-BV-12	Living	Fir	100	0	0	0	0	0	0	0	0	0	0	0	0	0	0	0	0	0	1	0	1
3	3-211	1552	6.5	3-211-BV-5	Living	Spruce	24	0	0	0	0	0	0	0	0	0	0	0	0	0	0	0	0	0	1	0	1
3	3-211	1552	6.5	3-211-BV-6	Living	Spruce	20	0	0	0	0	0	0	0	0	0	0	0	0	0	0	0	0	0	1	0	1
3	3-211	1552	6.5	3-211-BV-13	Living	Fir	73	0	0	0	0	0	0	0	0	0	0	0	0	0	0	0	0	0	1	0	1
3	3-211	1552	6.5	3-211-BV-17	Living	Spruce	22	0	0	0	0	0	0	0	0	0	0	0	0	0	0	0	0	0	1	0	1
3	3-212	1567	6.5	3-212-BV-14	Living	Fir	34	0	0	0	0	0	0	0	0	0	0	0	0	0	0	0	0	0	1	0	1
3	3-214	1601	6.5	3-214-BV-5	Living	Spruce	25	0	0	0	0	0	0	0	0	0	0	0	0	0	0	0	0	0	1	0	1
3	3-214	1601	6.5	3-214-BV-38	Living	Fir	39	0	0	0	0	0	0	0	0	0	0	0	0	0	0	0	0	0	1	0	1
3	3-214	1601	6.5	3-214-BV-3	Living	Spruce	25	0	0	0	0	0	0	0	0	0	0	0	0	0	0	0	0	0	1	0	1
3	3-214	1601	6.5	3-214-BV-6	Living	Spruce	19	0	0	0	0	0	0	0	0	0	0	0	0	0	0	0	0	0	1	0	1
3	3-214	1601	6.5	3-214-BV-4	Living	Spruce	23	0	0	0	0	0	0	0	0	0	0	0	0	0	0	0	0	0	1	0	1
3	3-214	1601	6.5	3-214-BV-20	Living	Spruce	21	0	0	0	0	0	0	0	0	0	0	0	0	0	0	0	0	0	1	0	1
3	3-214	1601	6.5	3-214-BV-1	Living	Spruce	26	0	0	0	0	0	0	0	0	0	0	0	0	0	0	0	0	0	1	0	1
3	3-215	1644	6.5	3-215-BV-17	Living	Spruce	37.5	0	0	0	0	0	0	0	0	0	0	0	0	0	0	0	0	0	1	0	1
3	3-216	1675	6.5	3-216-BV-21	Living	Spruce	19	0	0	0	0	0	0	0	0	0	0	0	0	0	0	0	0	0	1	1	2
3	3-216	1675	6.5	3-216-BV-32	Living	Pine	33.5	0	0	0	0	0	0	0	0	0	0	0	0	0	0	0	0	0	1	0	1
3	3-216	1675	6.5	3-216-BV-24	Living	Spruce	33	0	0	0	0	0	0	0	0	0	0	0	0	0	0	0	0	0	1	0	1
3	3-216	1675	6.5	3-216-BV-20	Living	Spruce	21	0	0	0	0	0	0	0	0	0	0	0	0	0	0	0	0	0	1	0	1
3	3-216	1675	6.5	3-216-BV-33	Living	Pine	25	0	0	0	0	0	0	0	0	0	0	0	0	0	0	0	0	0	1	0	1
3	3-216	1675	6.5	3-216-BV-23	Living	Spruce	23	0	0	0	0	0	0	0	0	0	0	0	0	0	0	0	0	0	1	0	1
3	3-216	1675	6.5	3-216-BV-22	Living	Spruce	24	0	0	0	0	0	0	0	0	0	0	0	0	0	0	0	0	0	1	0	1
3	3-216	1675	6.5	3-216-BV-28	Living	Spruce	28.5	0	0	0	0	0	0	0	0	0	0	0	0	0	0	0	0	0	1	0	1
3	3-216	1675	6.5	3-216-BV-36	Living	Pine	22	0	0	0	0	0	0	0	0	0	0	0	0	0	0	0	0	0	0	1	1
3	3-219	1797	6.400000095	3-219-BV-5	Living	Pine	37	0	0	0	0	0	0	0	0	0	0	0	0	0	0	0	0	0	0	1	1
3	3-219	1797	6.400000095	3-219-BV-10	Living	Pine	46.5	0	0	0	0	0	0	0	0	0	0	0	0	0	0	0	0	0	1	0	1
3	3-219	1797	6.400000095	3-219-BV-13	Living	Pine	46	0	0	0	0	0	0	0	0	0	0	0	0	0	0	0	0	0	0	0	0
3	3-219	1797	6.400000095	3-219-BV-8	Living	Pine	54.5	0	0	0	0	0	0	0	0	0	0	0	0	0	0	0	0	0	1	0	1
3	mars-22	1484	6.400000095	3-22-BV-19	Living	Spruce	18	0	0	0	0	0	0	0	0	0	0	0	0	0	0	0	0	0	0	0	0
3	3-221	1195	6.400000095	3-221-BV-11	Living	Fir	43	0	0	0	0	0	0	0	0	0	0	0	0	0	0	0	0	0	0	1	1
3	3-222	1366	6.300000191	3-222-BV-16	Living	Beech	41	0	0	0	0	0	0	0	0	0	0	0	0	0	0	0	0	0	1	0	1
3	3-226	1406	6.400000095	3-226-BV-4	Living	Fir	19	0	0	0	0	0	0	0	0	0	0	0	0	0	0	0	0	0	0	1	1
3	3-226	1406	6.400000095	3-226-BV-21	Living	Fir	26	0	0	0	0	0	0	0	0	0	0	0	0	0	0	0	0	0	0	1	1
3	3-227	1410	6.400000095	3-227-BV-26	Living	Fir	20	0	0	0	0	0	0	0	1	0	0	0	0	0	0	0	0	0	0	0	1
3	3-229	1407	6.400000095	3-229-BV-26	Living	Beech	34.5	0	0	0	0	0	0	0	0	0	0	0	0	0	0	0	0	0	1	0	1
3	3-229	1407	6.400000095	3-229-BV-29	Living	Spruce	22	0	0	0	0	0	0	0	1	0	0	0	0	0	0	0	0	0	0	0	1
3	3-229	1407	6.400000095	3-229-BV-33	Living	Fir	50.5	0	0	0	0	0	0	0	1	0	0	0	0	0	0	0	0	0	0	0	1
3	mars-23	1482	6.5	3-23-BV-1	Living	Fir	25	0	0	0	0	0	0	0	0	0	0	0	0	0	0	0	0	0	1	0	1
3	mars-23	1482	6.5	3-23-BV-2	Living	Fir	19	0	0	0	0	0	0	0	0	0	0	0	0	0	0	0	0	0	1	0	1
3	mars-23	1482	6.5	3-23-BV-15	Living	Fir	27	0	0	0	0	0	0	0	0	0	0	0	0	0	0	0	0	0	0	1	1
3	3-230	1447	6.5	3-230-BV-8	Living	Pine	22	0	0	0	0	0	0	0	0	0	0	0	0	0	0	0	0	0	1	0	1
3	3-230	1447	6.5	3-230-BV-7	Living	Pine	62	0	0	0	0	0	0	0	0	0	0	0	0	0	0	0	0	0	1	0	1
3	3-230	1447	6.5	3-230-BV-2	Living	Pine	30.5	0	0	0	0	0	0	0	0	0	0	0	0	0	0	0	0	0	1	0	1
3	3-231	1462	6.5	3-231-BV-17	Living	Spruce	35	0	0	0	0	0	0	0	0	0	0	0	0	0	0	0	0	0	1	0	1
3	3-231	1462	6.5	3-231-BV-34	Living	Spruce	22	0	0	0	0	0	0	0	0	0	0	0	0	0	0	0	0	0	0	1	1
3	3-231	1462	6.5	3-231-BV-16	Living	Spruce	35	0	0	0	0	0	0	0	0	0	0	0	0	0	0	0	0	0	1	0	1
3	3-231	1462	6.5	3-231-BV-19	Living	Spruce	24	0	0	0	0	0	0	0	0	0	0	0	0	0	0	0	0	0	0	0	0
3	3-232	1460	6.5	3-232-BV-9	Living	Spruce	29	0	0	0	0	0	0	0	0	0	0	0	0	0	0	0	0	0	1	0	1
3	3-232	1460	6.5	3-232-BV-8	Living	Spruce	38	0	0	0	0	0	0	0	0	0	0	0	0	0	0	0	0	0	1	0	1
3	3-233	1503	6.5	3-233-BV-3	Living	Fir	23	0	0	0	0	0	0	0	0	0	0	0	0	0	0	0	0	0	0	0	0
3	3-233	1503	6.5	3-233-BV-23	Living	Pine	39.5	0	0	0	0	0	0	0	0	0	0	0	0	0	0	0	0	0	1	0	1
3	3-233	1503	6.5	3-233-BV-27	Living	Spruce	31	0	0	0	0	0	0	0	0	0	0	0	0	0	0	0	0	0	1	0	1
3	3-234	1554	6.5	3-234-BV-15	Living	Spruce	39	0	0	0	0	0	0	0	0	0	0	0	0	0	0	0	0	0	0	1	1
3	3-235	1563	6.5	3-235-BV-18	Living	Spruce	33	0	0	0	0	0	0	0	0	0	0	0	0	0	0	0	0	0	1	0	1
3	3-235	1563	6.5	3-235-BV-3	Living	Spruce	21	0	0	0	0	0	0	0	0	0	0	0	0	0	0	0	0	0	0	1	1
3	3-236	1544	6.5	3-236-BV-17	Living	Fir	26	0	0	0	0	0	0	0	0	0	0	0	0	0	0	0	0	0	1	0	1
3	3-236	1544	6.5	3-236-BV-20	Living	Fir	54.5	0	0	0	0	0	0	0	0	0	0	0	0	0	0	0	0	0	1	0	1
3	3-236	1544	6.5	3-236-BV-10	Living	Spruce	21	0	0	0	0	0	0	0	0	0	0	0	0	0	0	0	0	0	1	0	1
3	3-236	1544	6.5	3-236-BV-9	Living	Spruce	23	0	0	0	0	0	0	0	0	0	0	0	0	0	0	0	0	0	1	0	1
3	3-236	1544	6.5	3-236-BV-16	Living	Fir	31	0	0	0	0	0	0	0	0	0	0	0	0	0	0	0	0	0	1	0	1
3	3-236	1544	6.5	3-236-BV-8	Living	Spruce	25	0	0	0	0	0	0	0	0	0	0	0	0	0	0	0	0	0	1	0	1
3	3-236	1544	6.5	3-236-BV-3	Living	Spruce	29.5	0	0	0	0	0	0	0	0	0	0	0	0	0	0	0	0	0	1	0	1
3	3-236	1544	6.5	3-236-BV-4	Living	Spruce	33	0	0	0	0	0	0	0	0	0	0	0	0	0	0	0	0	0	1	0	1
3	mars-24	1459	6.5	3-24-BV-31	Living	Fir	42	0	0	0	0	0	0	0	0	0	0	0	0	0	0	0	0	0	1	0	1
3	mars-24	1459	6.5	3-24-BV-16	Living	Beech	29	0	0	0	0	0	0	0	0	0	0	0	0	0	0	0	0	0	1	0	1
3	mars-24	1459	6.5	3-24-BV-29	Living	Beech	20	1	0	0	0	0	0	0	0	0	0	0	0	0	0	0	0	0	0	0	1
3	3-240	1636	6.5	3-240-BV-1	Living	Pine	33	0	0	0	0	0	0	0	0	0	0	0	0	0	0	0	0	0	1	0	1
3	3-241	1682	6.5	3-241-BV-22	Living	Pine	21	0	0	0	0	0	0	0	0	0	0	0	0	0	0	0	0	0	1	0	1
3	3-241	1682	6.5	3-241-BV-23	Living	Pine	42.5	0	0	0	0	0	0	0	0	0	0	0	0	0	0	0	0	0	1	0	1
3	3-241	1682	6.5	3-241-BV-26	Living	Pine	21	0	0	0	0	0	0	0	0	0	0	0	0	0	0	0	0	0	0	1	1
3	3-241	1682	6.5	3-241-BV-21	Living	Pine	41.5	0	0	0	0	0	0	0	0	0	0	0	0	0	0	0	0	0	1	0	1
3	3-243	1149	6.400000095	3-243-BV-4	Living	Spruce	43	0	0	0	0	0	0	0	1	0	0	0	0	0	0	0	0	0	0	0	1
3	3-245	1390	6.300000191	3-245-BV-11	Living	Fir	31	0	0	0	0	0	0	0	0	0	0	0	0	0	0	0	0	0	0	1	1
3	3-245	1390	6.300000191	3-245-BV-9	Living	Fir	23	0	0	0	0	0	0	0	0	0	0	0	0	0	0	0	0	0	0	1	1
3	3-246	1397	6.300000191	3-246-BV-22	Living	Spruce	28	0	0	0	0	0	0	0	1	0	0	0	0	0	0	0	0	0	0	0	1
3	3-246	1397	6.300000191	3-246-BV-17	Living	Spruce	18	0	0	0	0	0	0	0	0	0	0	0	0	0	0	0	0	0	1	0	1
3	3-246	1397	6.300000191	3-246-BV-21	Living	Fir	43.5	0	0	0	0	0	0	0	1	0	0	0	0	0	0	0	0	0	0	0	1
3	3-247	1377	6.300000191	3-247-BV-31	Living	Spruce	20	0	0	0	0	0	0	0	0	0	0	0	0	0	0	0	0	0	0	0	0
3	3-247	1377	6.300000191	3-247-BV-28	Living	Fir	56.5	0	0	0	0	0	0	0	0	0	0	0	0	0	0	0	0	0	0	0	0
3	3-247	1377	6.300000191	3-247-BV-25	Living	Fir	31.5	0	0	0	0	0	0	0	0	0	0	0	0	0	0	0	0	0	0	0	0
3	3-247	1377	6.300000191	3-247-BV-33	Living	Spruce	22	0	0	0	0	0	0	0	0	0	0	0	0	0	0	0	0	0	0	0	0
3	3-247	1377	6.300000191	3-247-BV-13	Living	Spruce	25	0	0	0	0	0	0	0	0	0	0	0	0	0	0	0	0	0	0	0	0
3	3-248	1377	6.400000095	3-248-BV-29	Living	Spruce	23	0	0	0	0	0	0	0	0	0	0	0	0	0	0	0	0	0	0	1	1
3	3-248	1377	6.400000095	3-248-BV-48	Living	Fir	33.5	0	0	0	0	0	0	0	0	0	0	0	0	0	0	0	0	0	0	0	0
3	3-248	1377	6.400000095	3-248-BV-30	Living	Spruce	27	0	0	0	0	0	0	0	0	0	0	0	0	0	0	0	0	0	0	1	1
3	mars-25	1420	6.5	3-25-BV-2	Living	Spruce	21	0	0	0	0	0	0	0	0	0	0	0	0	0	0	0	0	0	0	1	1
3	3-251	1390	6.400000095	3-251-BV-1	Living	Fir	26	0	0	0	0	0	0	0	0	0	0	0	0	0	0	0	0	0	1	0	1
3	3-252	1429	6.5	3-252-BV-31	Living	Beech	61	1	0	0	0	0	0	1	0	0	0	0	0	0	0	0	0	0	0	0	2
3	3-254	1463	6.5	3-254-BV-31	Living	Spruce	22	0	0	0	0	0	0	0	0	0	0	0	0	0	0	0	0	0	1	0	1
3	3-254	1463	6.5	3-254-BV-27	Living	Spruce	21	0	0	0	0	0	0	0	0	0	0	0	0	0	0	0	0	0	0	0	0
3	3-254	1463	6.5	3-254-BV-19	Living	Fir	28	0	0	0	0	0	0	0	0	0	0	0	0	0	0	0	0	0	1	0	1
3	3-254	1463	6.5	3-254-BV-9	Living	Fir	26	0	0	0	0	0	0	0	0	0	0	0	0	0	0	0	0	0	1	0	1
3	3-254	1463	6.5	3-254-BV-10	Living	Fir	22	0	0	0	0	0	0	0	0	0	0	0	0	0	0	0	0	0	1	0	1
3	3-255	1471	6.5	3-255-BV-6	Living	Fir	22	0	0	0	0	0	0	0	0	0	0	0	0	0	0	0	0	0	1	0	1
3	3-255	1471	6.5	3-255-BV-11	Living	Fir	28	0	0	0	0	0	0	0	0	0	0	0	0	0	0	0	0	0	1	0	1
3	3-255	1471	6.5	3-255-BV-5	Living	Fir	35	0	0	0	0	0	0	0	0	0	0	0	0	0	0	0	0	0	1	0	1
3	3-256	1507	6.5	3-256-BV-26	Living	Fir	35	0	0	0	0	0	0	0	0	0	0	0	0	0	0	0	0	0	0	1	1
3	3-256	1507	6.5	3-256-BV-11	Living	Fir	40	0	0	0	0	0	0	0	0	0	0	0	0	0	0	0	0	0	0	1	1
3	3-257	1536	6.5	3-257-BV-18	Living	Fir	21	0	0	0	0	0	0	0	0	0	0	0	0	0	0	0	0	0	1	0	1
3	3-257	1536	6.5	3-257-BV-9	Living	Spruce	31.5	0	0	0	0	0	0	0	0	0	0	0	0	0	0	0	0	0	0	0	0
3	3-259	1570	6.5	3-259-BV-17	Living	Spruce	26	0	0	0	0	0	0	0	0	0	0	0	0	0	0	0	0	0	0	1	1
3	mars-26	1432	6.5	3-26-BV-1	Living	Fir	28	0	0	0	0	0	0	0	0	0	0	0	0	0	0	0	0	0	1	0	1
3	mars-26	1432	6.5	3-26-BV-2	Living	Fir	24	0	0	0	0	0	0	0	0	0	0	0	0	0	0	0	0	0	1	0	1
3	3-260	1039	6.400000095	3-260-BV-17	Living	Fir	53	0	0	0	0	0	0	0	0	0	0	0	0	0	0	0	0	0	0	1	1
3	3-261	1175	6.400000095	3-261-BV-16	Living	Beech	23	0	0	0	0	0	0	0	0	0	0	0	0	0	0	0	0	0	0	1	1
3	3-261	1175	6.400000095	3-261-BV-7	Living	Spruce	41	0	0	0	0	0	0	0	1	0	0	0	0	0	0	0	0	0	0	0	1
3	3-263	1304	6.300000191	3-263-BV-1	Living	Fir	26	0	0	0	0	0	0	0	0	0	0	0	0	0	0	0	0	0	0	0	0
3	3-263	1304	6.300000191	3-263-BV-19	Living	Fir	38.5	0	0	0	0	0	0	0	0	0	0	0	0	0	0	0	0	0	0	0	0
3	3-263	1304	6.300000191	3-263-BV-2	Living	Spruce	54	0	0	0	0	0	0	0	1	0	0	0	0	0	0	0	0	0	0	0	1
3	3-264	1366	6.300000191	3-264-BV-3	Living	Fir	28	0	0	0	0	0	0	0	0	0	0	0	0	0	0	0	0	0	0	1	1
3	3-264	1366	6.300000191	3-264-BV-24	Living	Fir	20	0	0	0	0	0	0	0	0	0	0	0	0	0	0	0	0	0	0	0	0
3	3-264	1366	6.300000191	3-264-BV-12	Living	Fir	31.5	0	0	0	0	0	0	0	0	0	0	0	0	0	0	0	0	0	0	0	0
3	3-264	1366	6.300000191	3-264-BV-10	Living	Fir	27	0	0	0	0	0	0	0	0	0	0	0	0	0	0	0	0	0	0	1	1
3	3-264	1366	6.300000191	3-264-BV-4	Living	Spruce	18	0	0	0	0	0	0	0	0	0	0	0	0	0	0	0	0	0	0	0	0
3	3-265	1354	6.300000191	3-265-BV-24	Living	Spruce	19	0	0	0	0	0	0	0	0	0	0	0	0	0	0	0	0	0	0	0	0
3	3-265	1354	6.300000191	3-265-BV-29	Living	Fir	20	0	0	0	0	0	0	0	0	0	0	0	0	0	0	0	0	0	1	0	1
3	3-265	1354	6.300000191	3-265-BV-32	Living	Spruce	26	0	0	0	0	0	0	0	0	0	0	0	0	0	0	0	0	0	0	0	0
3	3-265	1354	6.300000191	3-265-BV-48	Living	Fir	27	0	0	0	0	0	0	0	0	0	0	0	0	0	0	0	0	0	0	0	0
3	3-265	1354	6.300000191	3-265-BV-33	Living	Fir	28	0	0	0	0	0	0	0	0	0	0	0	0	0	0	0	0	0	0	1	1
3	3-266	1343	6.400000095	3-266-BV-10	Living	Spruce	23	0	0	0	0	0	0	0	0	0	0	0	0	0	0	0	0	0	1	0	1
3	3-270	1435	6.5	3-270-BV-15	Living	Fir	26	0	0	0	0	0	0	0	0	0	0	0	0	0	0	0	0	0	1	0	1
3	3-270	1435	6.5	3-270-BV-12	Living	Spruce	40.5	0	0	0	0	0	0	0	0	0	0	0	0	0	0	0	0	0	1	0	1
3	3-270	1435	6.5	3-270-BV-14	Living	Spruce	36.5	0	0	0	0	0	0	0	0	0	0	0	0	0	0	0	0	0	1	0	1
3	3-272	1448	6.5	3-272-BV-18	Living	Spruce	22	0	0	0	0	0	0	0	0	0	0	0	0	0	0	0	0	0	0	1	1
3	3-273	1441	6.5	3-273-BV-27	Living	Spruce	23	0	0	0	0	0	0	0	0	0	0	0	0	0	0	0	0	0	0	0	0
3	3-273	1441	6.5	3-273-BV-23	Living	Spruce	24	0	0	0	0	0	0	0	0	0	0	0	0	0	0	0	0	0	0	1	1
3	3-273	1441	6.5	3-273-BV-6	Living	Spruce	38	0	0	0	0	0	0	0	0	0	0	0	0	0	0	0	0	0	1	0	1
3	3-273	1441	6.5	3-273-BV-28	Living	Spruce	22	0	0	0	0	0	0	0	0	0	0	0	0	0	0	0	0	0	0	0	0
3	3-274	1446	6.5	3-274-BV-12	Living	Fir	41.5	0	0	0	0	0	0	0	0	0	0	0	0	0	0	0	0	0	1	0	1
3	3-274	1446	6.5	3-274-BV-13	Living	Fir	39	0	0	0	0	0	0	0	0	0	0	0	0	0	0	0	0	0	1	0	1
3	3-275	1084	6.400000095	3-275-BV-9	Living	Spruce	50.5	0	0	0	0	0	0	0	0	0	0	0	0	0	0	0	0	0	0	0	0
3	3-275	1084	6.400000095	3-275-BV-17	Living	Spruce	51	0	0	0	0	0	0	1	1	0	0	0	0	0	0	0	0	0	0	0	2
3	3-275	1084	6.400000095	3-275-BV-16	Living	Fir	43	0	0	0	0	0	0	0	1	0	0	0	0	0	0	0	0	0	0	0	1
3	3-275	1084	6.400000095	3-275-BV-19	Living	Beech	35	0	0	0	0	0	0	0	0	0	0	0	0	0	0	0	0	0	0	0	0
3	3-277	1351	6.300000191	3-277-BV-20	Living	Spruce	24	0	0	0	0	0	0	0	0	0	0	0	0	0	0	0	0	0	0	0	0
3	3-280	1334	6.300000191	3-280-BV-10	Living	Spruce	19	0	0	0	0	0	0	0	0	0	0	0	0	0	0	0	0	0	1	0	1
3	3-280	1334	6.300000191	3-280-BV-35	Living	Spruce	18	0	0	0	0	0	0	0	0	0	0	0	0	0	0	0	0	0	0	0	0
3	3-282	1363	6.400000095	3-282-BV-30	Living	Beech	35	0	0	0	0	0	0	0	1	0	0	0	0	0	0	0	0	0	0	0	1
3	3-282	1363	6.400000095	3-282-BV-23	Living	Beech	35.5	0	0	0	0	0	0	0	1	0	0	0	0	0	0	0	0	0	0	0	1
3	3-282	1363	6.400000095	3-282-BV-8	Living	Spruce	32	0	0	0	0	0	0	0	0	0	0	0	0	0	0	0	0	0	0	0	0
3	3-282	1363	6.400000095	3-282-BV-14	Living	Spruce	34.5	0	0	0	0	0	0	0	1	0	0	0	0	0	0	0	0	0	1	0	2
3	3-282	1363	6.400000095	3-282-BV-15	Living	Beech	29	0	0	0	0	0	0	0	1	0	0	0	0	0	0	0	0	0	0	0	1
3	3-282	1363	6.400000095	3-282-BV-25	Living	Beech	35	0	0	0	0	0	0	0	0	0	0	0	0	0	0	0	0	0	1	0	1
3	3-283	1405	6.400000095	3-283-BV-5	Living	Beech	34.5	0	0	0	0	0	0	0	1	0	0	0	0	0	0	0	0	0	1	0	2
3	3-283	1405	6.400000095	3-283-BV-21	Living	Spruce	18	0	0	0	0	0	0	0	0	0	0	0	0	0	0	0	0	0	0	0	0
3	3-285	1406	6.5	3-285-BV-25	Living	Beech	51.5	1	0	0	0	0	0	0	1	0	0	0	0	0	0	0	0	0	0	0	2
3	3-287	1435	6.5	3-287-BV-8	Living	Spruce	19	0	0	0	0	0	0	0	0	0	0	0	0	0	0	0	0	0	0	0	0
3	3-287	1435	6.5	3-287-BV-20	Living	Spruce	23	0	0	0	0	0	0	0	0	0	0	0	0	0	0	0	0	0	1	0	1
3	3-287	1435	6.5	3-287-BV-11	Living	Spruce	22	0	0	0	0	0	0	0	0	0	0	0	0	0	0	0	0	0	0	0	0
3	3-290	1116	6.400000095	3-290-BV-20	Living	Fir	23	0	0	0	0	0	0	0	0	0	0	0	0	0	0	0	0	0	0	1	1
3	3-290	1116	6.400000095	3-290-BV-16	Living	Beech	42	0	0	0	0	0	0	0	0	0	0	0	0	0	0	0	0	0	1	0	1
3	3-290	1116	6.400000095	3-290-BV-4	Living	Fir	39	0	0	0	0	0	0	0	0	0	0	0	0	0	0	0	0	0	0	1	1
3	3-291	1272	6.400000095	3-291-BV-27	Living	Fir	65	0	0	0	0	0	0	0	0	0	0	0	0	0	0	0	0	0	1	0	1
3	3-291	1272	6.400000095	3-291-BV-2	Living	Beech	60.5	0	0	0	0	0	0	0	0	0	0	0	0	0	0	0	0	0	1	0	1
3	3-291	1272	6.400000095	3-291-BV-28	Living	Beech	62.5	0	0	0	0	0	0	0	0	0	0	0	0	0	0	0	0	0	1	0	1
3	3-291	1272	6.400000095	3-291-BV-29	Living	Fir	21	0	0	0	0	0	0	0	1	0	0	0	0	0	0	0	0	0	0	0	1
3	3-292	1398	6.300000191	3-292-BV-21	Living	Beech	27	0	0	0	0	0	0	0	0	0	0	0	0	0	0	0	0	0	0	1	1
3	3-292	1398	6.300000191	3-292-BV-1	Living	Fir	23	0	0	0	0	0	0	0	0	0	0	0	0	0	0	0	0	0	1	0	1
3	3-293	1375	6.300000191	3-293-BV-34	Living	Beech	35.5	0	0	0	0	0	0	1	1	0	0	0	0	0	0	0	0	0	0	0	2
3	3-293	1375	6.300000191	3-293-BV-23	Living	Spruce	26	0	0	0	0	0	0	0	0	0	0	0	0	0	0	0	0	0	1	0	1
3	3-293	1375	6.300000191	3-293-BV-22	Living	Fir	22	0	0	0	0	0	0	0	0	0	0	0	0	0	0	0	0	0	1	0	1
3	3-296	1336	6.400000095	3-296-BV-1	Living	Spruce	39.5	0	0	0	0	0	0	0	0	0	0	0	0	0	0	0	0	0	1	0	1
3	3-297	1355	6.400000095	3-297-BV-1	Living	Fir	18	0	0	0	0	0	0	0	0	0	0	0	0	0	0	0	0	0	0	1	1
3	mars-30	1541	6.400000095	3-30-BV-7	Living	Fir	39	0	0	0	0	0	0	0	0	0	0	0	0	0	0	0	0	0	1	0	1
3	mars-30	1541	6.400000095	3-30-BV-4	Living	Fir	21	0	0	0	0	0	0	0	0	0	0	0	0	0	0	0	0	0	0	1	1
3	mars-30	1541	6.400000095	3-30-BV-8	Living	Fir	18	0	0	0	0	0	0	0	0	0	0	0	0	0	0	0	0	0	1	0	1
3	3-301	1438	6.5	3-301-BV-7	Living	Spruce	20	1	0	0	0	0	1	0	0	0	0	0	0	0	0	0	0	0	0	0	2
3	3-301	1438	6.5	3-301-BV-12	Living	Spruce	18	0	0	0	0	0	0	0	0	0	0	0	0	0	0	0	0	0	1	0	1
3	3-303	1444	6.5	3-303-BV-25	Living	Fir	18	0	0	0	0	0	0	0	0	0	0	0	0	0	0	0	0	0	0	0	0
3	3-303	1444	6.5	3-303-BV-18	Living	Spruce	28	0	0	0	0	0	0	0	0	0	0	0	0	0	0	0	0	0	0	0	0
3	3-304	1463	6.5	3-304-BV-24	Living	Fir	21	0	0	0	0	0	0	0	0	0	0	0	0	0	0	0	0	0	1	0	1
3	3-304	1463	6.5	3-304-BV-6	Living	Spruce	47	0	0	0	0	0	0	0	0	0	0	0	0	0	0	0	0	0	1	0	1
3	3-305	1152	6.400000095	3-305-BV-10	Living	Fir	47.5	0	0	0	0	0	0	0	0	0	0	0	0	0	0	0	0	0	0	1	1
3	3-307	1402	6.300000191	3-307-BV-7	Living	Beech	43.5	0	0	0	0	1	0	0	0	0	0	0	0	0	0	0	0	0	0	0	1
3	3-307	1402	6.300000191	3-307-BV-5	Living	Fir	42	0	0	0	0	0	0	0	1	0	0	0	0	0	0	0	0	0	0	0	1
3	3-308	1392	6.300000191	3-308-BV-1	Living	Fir	23	0	0	0	0	0	0	0	1	0	0	0	0	0	0	0	0	0	0	0	1
3	3-308	1392	6.300000191	3-308-BV-19	Living	Fir	21	0	0	0	0	0	0	0	0	0	0	0	0	0	0	0	0	0	0	1	1
3	3-308	1392	6.300000191	3-308-BV-2	Living	Beech	22	0	0	0	0	1	0	0	0	0	0	0	0	0	0	0	0	0	0	0	1
3	3-309	1384	6.300000191	3-309-BV-14	Living	Spruce	32	0	0	0	0	0	0	0	0	0	0	0	0	0	0	0	0	0	0	0	0
3	mars-31	1573	6.400000095	3-31-BV-23	Living	Fir	21	0	0	0	0	0	0	0	0	0	0	0	0	0	0	0	0	0	0	0	0
3	mars-31	1573	6.400000095	3-31-BV-14	Living	Pine	20	0	0	0	0	0	0	0	0	0	0	0	0	0	0	0	0	0	0	1	1
3	mars-31	1573	6.400000095	3-31-BV-11	Living	Spruce	36	0	0	0	0	0	0	0	0	0	0	0	0	0	0	0	0	0	1	0	1
3	mars-31	1573	6.400000095	3-31-BV-26	Living	Fir	27	0	0	0	0	0	0	0	0	0	0	0	0	0	0	0	0	0	1	0	1
3	3-312	1357	6.400000095	3-312-BV-6	Living	Spruce	28	0	0	0	0	0	0	0	0	0	0	0	0	0	0	0	0	0	0	0	0
3	3-312	1357	6.400000095	3-312-BV-17	Living	Fir	21	0	0	0	0	0	0	0	0	0	0	0	0	0	0	0	0	0	0	0	0
3	3-312	1357	6.400000095	3-312-BV-14	Living	Spruce	24	0	0	0	0	0	0	0	0	0	0	0	0	0	0	0	0	0	0	0	0
3	3-313	1362	6.400000095	3-313-BV-35	Living	Beech	21	0	0	0	0	0	0	0	1	0	0	0	0	0	0	0	0	0	0	0	1
3	3-313	1362	6.400000095	3-313-BV-6	Living	Beech	38.5	0	0	0	0	0	0	0	1	0	0	0	0	0	0	0	0	0	0	0	1
3	3-313	1362	6.400000095	3-313-BV-39	Living	Beech	43	0	0	0	0	0	0	0	1	0	0	0	0	0	0	0	0	0	0	0	1
3	3-317	1444	6.5	3-317-BV-9	Living	Spruce	32.5	0	0	0	0	0	0	0	0	0	0	0	0	0	0	0	0	0	1	0	1
3	3-318	1452	6.5	3-318-BV-6	Living	Fir	19	0	0	0	0	0	0	0	0	0	0	0	0	0	0	0	0	0	1	0	1
3	3-318	1452	6.5	3-318-BV-24	Living	Fir	36.5	0	0	0	0	0	0	0	0	0	0	0	0	0	0	0	0	0	0	0	0
3	3-318	1452	6.5	3-318-BV-8	Living	Spruce	33	0	0	0	0	0	0	0	0	0	0	0	0	0	0	0	0	0	0	1	1
3	mars-32	1618	6.400000095	3-32-BV-27	Living	Fir	20	0	0	0	0	0	0	0	0	0	0	0	0	0	0	0	0	0	1	0	1
3	mars-32	1618	6.400000095	3-32-BV-21	Living	Spruce	21	0	0	0	0	0	0	0	0	0	0	0	0	0	0	0	0	0	1	0	1
3	mars-32	1618	6.400000095	3-32-BV-24	Living	Pine	21	0	0	0	0	0	0	0	0	0	0	0	0	0	0	0	0	0	0	1	1
3	mars-32	1618	6.400000095	3-32-BV-20	Living	Spruce	23	0	0	0	0	0	0	0	0	0	0	0	0	0	0	0	0	0	1	0	1
3	mars-32	1618	6.400000095	3-32-BV-45	Living	Spruce	27	0	0	0	0	0	0	0	0	0	0	0	0	0	0	0	0	0	1	0	1
3	mars-32	1618	6.400000095	3-32-BV-12	Living	Spruce	27	0	0	0	0	0	0	0	0	0	0	0	0	0	0	0	0	0	1	0	1
3	mars-32	1618	6.400000095	3-32-BV-46	Living	Spruce	21	0	0	0	0	0	0	0	0	0	0	0	0	0	0	0	0	0	1	0	1
3	mars-32	1618	6.400000095	3-32-BV-30	Living	Pine	22	0	0	0	0	0	0	0	0	0	0	0	0	0	0	0	0	0	0	1	1
3	mars-32	1618	6.400000095	3-32-BV-13	Living	Spruce	27	0	0	0	0	0	0	0	0	0	0	0	0	0	0	0	0	0	1	0	1
3	mars-32	1618	6.400000095	3-32-BV-19	Living	Spruce	24	0	0	0	0	0	0	0	0	0	0	0	0	0	0	0	0	0	1	0	1
3	mars-32	1618	6.400000095	3-32-BV-38	Living	Spruce	21	0	0	0	0	0	0	0	0	0	0	0	0	0	0	0	0	0	1	0	1
3	3-320	1182	6.400000095	3-320-BV-46	Living	Spruce	35.5	0	0	0	0	0	0	0	0	0	0	0	0	0	0	0	0	0	1	0	1
3	3-320	1182	6.400000095	3-320-BV-48	Living	Beech	33	0	0	0	0	0	0	0	0	0	0	0	0	0	0	0	0	0	1	0	1
3	3-320	1182	6.400000095	3-320-BV-47	Living	Beech	31	0	0	0	0	0	0	0	0	0	0	0	0	0	0	0	0	0	1	0	1
3	3-321	1353	6.400000095	3-321-BV-23	Living	Fir	42.5	0	0	0	0	0	0	0	0	0	0	0	0	0	0	0	0	0	1	0	1
3	3-324	1369	6.300000191	3-324-BV-44	Living	Spruce	36	0	0	0	0	0	0	0	0	0	0	0	0	0	0	0	0	0	0	0	0
3	3-324	1369	6.300000191	3-324-BV-35	Living	Spruce	19	0	0	0	0	0	0	0	0	0	0	0	0	0	0	0	0	0	0	1	1
3	3-324	1369	6.300000191	3-324-BV-48	Living	Spruce	23	0	0	0	0	0	0	0	1	0	0	0	0	0	0	0	0	0	0	0	1
3	3-324	1369	6.300000191	3-324-BV-31	Living	Spruce	24	0	0	0	0	0	0	0	0	0	0	0	0	0	0	0	0	0	0	0	0
3	3-324	1369	6.300000191	3-324-BV-47	Living	Spruce	36.5	0	0	0	0	0	0	0	0	0	0	0	0	0	0	0	0	0	1	0	1
3	3-324	1369	6.300000191	3-324-BV-10	Living	Fir	24	0	0	0	0	0	0	0	0	0	0	0	0	0	0	0	0	0	0	0	0
3	3-324	1369	6.300000191	3-324-BV-33	Living	Spruce	36	0	0	0	0	0	0	0	0	0	0	0	0	0	0	0	0	0	0	0	0
3	3-328	1357	6.400000095	3-328-BV-10	Living	Spruce	22	0	0	0	0	0	0	0	0	0	0	0	0	0	0	0	0	0	0	0	0
3	3-328	1357	6.400000095	3-328-BV-5	Living	Fir	38	0	0	0	0	0	0	0	0	0	0	0	0	0	0	0	0	0	1	0	1
3	3-328	1357	6.400000095	3-328-BV-22	Living	Fir	31	0	0	0	0	0	0	0	1	0	0	0	0	0	0	0	0	0	0	0	1
3	3-329	1359	6.400000095	3-329-BV-11	Living	Spruce	20	0	0	0	0	0	0	0	0	0	0	0	0	0	0	0	0	0	0	0	0
3	mars-33	1662	6.400000095	3-33-BV-2	Living	Pine	28	0	0	0	0	0	0	0	0	0	0	0	0	0	0	0	0	0	1	0	1
3	mars-33	1662	6.400000095	3-33-BV-27	Living	Spruce	38	0	0	0	0	0	0	0	0	0	0	0	0	0	0	0	0	0	0	1	1
3	mars-33	1662	6.400000095	3-33-BV-1	Living	Pine	34.5	0	0	0	0	0	0	0	0	0	0	0	0	0	0	0	0	0	1	0	1
3	mars-33	1662	6.400000095	3-33-BV-22	Living	Pine	19	0	0	0	0	0	0	0	0	0	0	0	0	0	0	0	0	0	0	1	1
3	mars-33	1662	6.400000095	3-33-BV-15	Living	Pine	23	0	0	0	0	0	0	0	0	0	0	0	0	0	0	0	0	0	1	0	1
3	mars-33	1662	6.400000095	3-33-BV-7	Living	Pine	43	0	0	0	0	0	0	0	0	0	0	0	0	0	0	0	0	0	1	0	1
3	3-330	1428	6.5	3-330-BV-25	Living	Spruce	19	0	0	0	0	0	0	0	0	0	0	0	0	0	0	0	0	0	0	0	0
3	3-330	1428	6.5	3-330-BV-14	Living	Fir	31	0	0	0	0	0	0	0	0	0	0	0	0	0	0	0	0	0	0	0	0
3	3-332	1429	6.5	3-332-BV-18	Living	Spruce	59.5	0	0	0	0	0	0	0	0	0	0	0	0	0	0	0	0	0	1	0	1
3	3-334	1460	6.5	3-334-BV-24	Living	Fir	25	0	0	0	0	0	0	0	0	0	0	0	0	0	0	0	0	0	1	0	1
3	3-335	1205	6.400000095	3-335-BV-5	Living	Beech	37	0	0	0	0	0	0	0	0	0	0	0	0	0	0	0	0	0	1	0	1
3	3-335	1205	6.400000095	3-335-BV-1	Living	Fir	51	0	0	0	0	0	0	0	1	0	0	0	0	0	0	0	0	0	0	0	1
3	3-335	1205	6.400000095	3-335-BV-21	Living	Spruce	47.5	0	0	0	0	0	0	0	1	0	0	0	0	0	0	0	0	0	0	0	1
3	3-335	1205	6.400000095	3-335-BV-22	Living	Beech	40.5	0	0	0	0	0	0	0	0	0	0	0	0	0	0	0	0	0	1	0	1
3	3-337	1425	6.300000191	3-337-BV-14	Living	Beech	40.5	0	0	0	0	0	0	0	0	0	0	0	0	0	0	0	0	0	1	0	1
3	3-337	1425	6.300000191	3-337-BV-8	Living	Beech	35	0	0	0	0	0	0	0	0	0	0	0	0	0	0	0	0	0	1	0	1
3	3-338	1407	6.300000191	3-338-BV-16	Living	Spruce	18	0	0	0	0	0	0	0	0	0	0	0	0	0	0	0	0	0	0	1	1
3	3-338	1407	6.300000191	3-338-BV-8	Living	Spruce	23	0	0	0	0	0	0	0	0	0	0	0	0	0	0	0	0	0	0	0	0
3	mars-34	1666	6.400000095	3-34-BV-15	Living	Pine	19	0	0	0	0	0	0	0	0	0	0	0	0	0	0	0	0	0	1	0	1
3	3-340	1370	6.300000191	3-340-BV-9	Living	Spruce	31.5	0	0	0	0	0	0	0	0	0	0	0	0	0	0	0	0	0	0	0	0
3	3-340	1370	6.300000191	3-340-BV-28	Living	Fir	26	0	0	0	0	0	0	0	1	0	0	0	0	0	0	0	0	0	0	0	1
3	3-341	1371	6.400000095	3-341-BV-19	Living	Spruce	20	0	0	0	0	0	0	0	0	0	0	0	0	0	0	0	0	0	0	1	1
3	3-341	1371	6.400000095	3-341-BV-4	Living	Spruce	18	0	0	0	0	0	0	0	0	0	0	0	0	0	0	0	0	0	1	0	1
3	3-341	1371	6.400000095	3-341-BV-2	Living	Spruce	22	0	0	0	0	0	0	0	0	0	0	0	0	0	0	0	0	0	1	0	1
3	3-342	1404	6.400000095	3-342-BV-12	Living	Beech	25	1	0	0	0	0	0	1	0	0	0	0	0	0	0	0	0	0	0	0	2
3	3-342	1404	6.400000095	3-342-BV-11	Living	Beech	31	0	0	0	0	0	0	1	0	0	0	0	0	0	0	0	0	0	0	0	1
3	3-346	1462	6.5	3-346-BV-34	Living	Spruce	35.5	0	0	0	0	0	0	0	0	0	0	0	0	0	0	0	0	0	0	0	0
3	3-346	1462	6.5	3-346-BV-14	Living	Spruce	21	0	0	0	0	0	0	0	0	0	0	0	0	0	0	0	0	0	0	0	0
3	3-349	1464	6.5	3-349-BV-14	Living	Spruce	20	0	0	0	0	0	0	0	0	0	0	0	0	0	0	0	0	0	1	0	1
3	3-349	1464	6.5	3-349-BV-33	Living	Fir	26	0	0	0	0	0	0	0	0	0	0	0	0	0	0	0	0	0	1	0	1
3	mars-35	1703	6.400000095	3-35-BV-6	Living	Pine	40.5	0	0	0	0	0	0	0	0	0	0	0	0	0	0	0	0	0	1	0	1
3	mars-35	1703	6.400000095	3-35-BV-13	Living	Pine	29	0	0	0	0	0	0	0	0	0	0	0	0	0	0	0	0	0	1	0	1
3	3-350	1252	6.400000095	3-350-BV-6	Living	Fir	34.5	0	0	0	0	0	0	0	0	0	0	0	0	0	0	0	0	0	0	0	0
3	3-350	1252	6.400000095	3-350-BV-10	Living	Fir	44	0	0	0	0	0	0	0	0	0	0	0	0	0	0	0	0	0	0	0	0
3	3-350	1252	6.400000095	3-350-BV-32	Living	Spruce	32	0	0	0	0	0	0	0	0	0	0	0	0	0	0	0	0	0	1	0	1
3	3-350	1252	6.400000095	3-350-BV-12	Living	Spruce	32.5	0	0	0	0	0	0	0	0	0	0	0	0	0	0	0	0	0	1	0	1
3	3-351	1396	6.400000095	3-351-BV-43	Living	Beech	36.5	0	0	0	0	0	0	0	0	0	0	0	0	0	0	0	0	0	1	0	1
3	3-351	1396	6.400000095	3-351-BV-28	Living	Beech	35	0	0	0	0	0	0	0	1	0	0	0	0	0	0	0	0	0	1	0	2
3	3-352	1431	6.400000095	3-352-BV-10	Living	Beech	28	0	0	0	0	0	0	0	1	0	0	0	0	0	0	0	0	0	0	0	1
3	3-352	1431	6.400000095	3-352-BV-7	Living	Beech	37	0	0	0	0	0	0	0	1	0	0	0	0	0	0	0	0	0	0	0	1
3	3-353	1418	6.400000095	3-353-BV-13	Living	Fir	48	0	0	0	0	0	0	0	1	0	0	0	0	0	0	0	0	0	0	0	1
3	3-354	1439	6.400000095	3-354-BV-20	Living	Fir	18	0	0	0	0	0	0	0	0	0	0	0	0	0	0	0	0	0	1	0	1
3	3-357	1426	6.5	3-357-BV-17	Living	Fir	33.5	0	0	0	0	0	0	0	0	0	0	0	0	0	0	0	0	0	1	0	1
3	3-357	1426	6.5	3-357-BV-23	Living	Fir	41.5	0	0	0	0	0	0	0	1	0	0	0	0	0	0	0	0	0	1	0	2
3	3-358	1408	6.5	3-358-BV-36	Living	Fir	36	0	0	0	0	0	0	0	0	0	0	0	0	0	0	0	0	0	0	1	1
3	3-359	1385	6.5	3-359-BV-13	Living	Spruce	71	0	0	0	0	0	0	0	0	0	0	0	0	0	0	0	0	0	1	0	1
3	mars-36	1734	6.300000191	3-36-BV-3	Living	Pine	38.5	0	0	0	0	0	0	0	0	0	0	0	0	0	0	0	0	0	1	0	1
3	3-360	1461	6.5	3-360-BV-21	Living	Spruce	31	0	0	0	0	0	0	0	0	0	0	0	0	0	0	0	0	0	0	0	0
3	3-360	1461	6.5	3-360-BV-12	Living	Spruce	19	0	0	0	0	0	0	0	0	0	0	0	0	0	0	0	0	0	0	0	0
3	3-360	1461	6.5	3-360-BV-17	Living	Spruce	19	0	0	0	0	0	0	0	0	0	0	0	0	0	0	0	0	0	0	0	0
3	3-360	1461	6.5	3-360-BV-6	Living	Spruce	24	0	0	0	0	0	0	0	0	0	0	0	0	0	0	0	0	0	0	0	0
3	3-362	1439	6.5	3-362-BV-35	Living	Pine	29	0	0	0	0	0	0	0	0	0	0	0	0	0	0	0	0	0	1	0	1
3	3-362	1439	6.5	3-362-BV-17	Living	Pine	18	0	0	0	0	0	0	0	0	0	0	0	0	0	0	0	0	0	0	0	0
3	3-363	1451	6.5	3-363-BV-5	Living	Fir	28	0	0	0	0	0	0	0	0	0	0	0	0	0	0	0	0	0	1	0	1
3	3-363	1451	6.5	3-363-BV-10	Living	Fir	39	0	0	0	0	0	0	0	0	0	0	0	0	0	0	0	0	0	0	0	0
3	3-363	1451	6.5	3-363-BV-6	Living	Pine	43	0	0	0	0	0	0	0	0	0	0	0	0	0	0	0	0	0	1	0	1
3	3-364	1218	6.400000095	3-364-BV-18	Living	Fir	34	0	0	0	0	0	0	0	1	0	0	0	0	0	0	0	0	0	0	0	1
3	3-364	1218	6.400000095	3-364-BV-25	Living	Spruce	36.5	0	0	0	0	0	0	0	0	0	0	0	0	0	0	0	0	0	0	1	1
3	3-364	1218	6.400000095	3-364-BV-8	Living	Fir	28	0	0	0	0	0	0	0	1	0	0	0	0	0	0	0	0	0	0	0	1
3	3-364	1218	6.400000095	3-364-BV-2	Living	Beech	28	0	0	0	0	0	0	1	1	0	0	0	0	0	0	0	0	0	1	0	3
3	3-365	1385	6.400000095	3-365-BV-12	Living	Spruce	20	0	0	0	0	0	0	0	0	0	0	0	0	0	0	0	0	0	1	0	1
3	3-365	1385	6.400000095	3-365-BV-23	Living	Fir	47.5	0	0	0	0	0	0	0	1	0	0	0	0	0	0	0	0	0	0	0	1
3	3-366	1418	6.400000095	3-366-BV-22	Living	Beech	25	0	0	0	0	0	0	0	0	0	0	0	0	0	0	0	0	0	0	1	1
3	3-367	1433	6.400000095	3-367-BV-5	Living	Beech	30.5	0	0	0	0	0	0	0	1	0	0	0	0	0	0	0	0	0	0	0	1
3	3-367	1433	6.400000095	3-367-BV-11	Living	Spruce	38.5	0	0	0	0	0	0	0	1	0	0	0	0	0	0	0	0	0	0	0	1
3	3-368	1431	6.400000095	3-368-BV-12	Living	Spruce	22	0	0	0	0	0	0	0	0	0	0	0	0	0	0	0	0	0	0	0	0
3	3-368	1431	6.400000095	3-368-BV-23	Living	Spruce	28	0	0	0	0	0	0	0	0	0	0	0	0	0	0	0	0	0	0	0	0
3	3-368	1431	6.400000095	3-368-BV-30	Living	Spruce	25	0	0	0	0	0	0	0	0	0	0	0	0	0	0	0	0	0	0	0	0
3	3-369	1416	6.400000095	3-369-BV-23	Living	Beech	28	0	0	0	0	0	0	0	1	0	0	0	0	0	0	0	0	0	0	0	1
3	3-369	1416	6.400000095	3-369-BV-3	Living	Spruce	28	0	0	0	0	0	0	0	0	0	0	0	0	0	0	0	0	0	1	0	1
3	3-369	1416	6.400000095	3-369-BV-4	Living	Spruce	27	0	0	0	0	0	0	0	0	0	0	0	0	0	0	0	0	0	1	0	1
3	3-369	1416	6.400000095	3-369-BV-18	Living	Beech	28	0	0	0	0	0	0	0	1	0	0	0	0	0	0	0	0	0	0	0	1
3	3-369	1416	6.400000095	3-369-BV-39	Living	Beech	28	1	0	0	0	0	0	1	1	0	0	0	0	0	0	0	0	0	0	1	4
3	3-369	1416	6.400000095	3-369-BV-11	Living	Fir	29	0	0	0	0	0	0	0	1	0	0	0	0	0	0	0	0	0	0	0	1
3	3-370	1442	6.5	3-370-BV-29	Living	Beech	23	0	0	0	0	0	0	0	0	0	0	0	0	0	0	0	0	0	0	1	1
3	3-371	1436	6.5	3-371-BV-17	Living	Beech	30	0	0	0	0	0	0	0	0	0	0	0	0	0	0	0	0	0	1	0	1
3	3-374	1467	6.5	3-374-BV-26	Living	Spruce	19	0	0	0	0	0	0	0	0	0	0	0	0	0	0	0	0	0	0	0	0
3	3-374	1467	6.5	3-374-BV-12	Living	Spruce	21	0	0	0	0	0	0	0	0	0	0	0	0	0	0	0	0	0	0	0	0
3	3-374	1467	6.5	3-374-BV-14	Living	Spruce	28	0	0	0	0	0	0	0	0	0	0	0	0	0	0	0	0	0	0	0	0
3	3-374	1467	6.5	3-374-BV-1	Living	Spruce	25	0	0	0	0	0	0	0	0	0	0	0	0	0	0	0	0	0	0	0	0
3	3-374	1467	6.5	3-374-BV-29	Living	Spruce	25	0	0	0	0	0	0	0	0	0	0	0	0	0	0	0	0	0	0	0	0
3	3-374	1467	6.5	3-374-BV-8	Living	Spruce	23	0	0	0	0	0	0	1	0	0	0	0	0	0	0	0	0	0	0	0	1
3	3-374	1467	6.5	3-374-BV-7	Living	Spruce	28	0	0	0	0	0	0	0	0	0	0	0	0	0	0	0	0	0	0	0	0
3	3-374	1467	6.5	3-374-BV-9	Living	Fir	30.5	0	0	0	0	0	0	0	0	0	0	0	0	0	0	0	0	0	0	0	0
3	3-375	1445	6.5	3-375-BV-33	Living	Spruce	44.5	0	0	0	0	0	0	0	0	0	0	0	0	0	0	0	0	0	0	0	0
3	3-375	1445	6.5	3-375-BV-43	Living	Spruce	37	0	0	0	0	0	0	0	0	0	0	0	0	0	0	0	0	0	1	0	1
3	3-375	1445	6.5	3-375-BV-19	Living	Spruce	18	0	0	0	0	0	0	0	0	0	0	0	0	0	0	0	0	0	0	0	0
3	3-375	1445	6.5	3-375-BV-10	Living	Spruce	46.5	0	0	0	0	0	0	0	0	0	0	0	0	0	0	0	0	0	1	0	1
3	3-375	1445	6.5	3-375-BV-9	Living	Spruce	37	0	0	0	0	0	0	0	0	0	0	0	0	0	0	0	0	0	0	0	0
3	3-376	1438	6.5	3-376-BV-15	Living	Fir	29	0	0	0	0	0	0	0	0	0	0	0	0	0	0	0	0	0	1	0	1
3	3-376	1438	6.5	3-376-BV-13	Living	Fir	26	0	0	0	0	0	0	0	0	0	0	0	0	0	0	0	0	0	1	0	1
3	3-376	1438	6.5	3-376-BV-12	Living	Fir	28	0	0	0	0	0	0	0	0	0	0	0	0	0	0	0	0	0	1	0	1
3	3-376	1438	6.5	3-376-BV-16	Living	Fir	28	0	0	0	0	0	0	0	0	0	0	0	0	0	0	0	0	0	1	0	1
3	3-376	1438	6.5	3-376-BV-14	Living	Fir	23	0	0	0	0	0	0	0	0	0	0	0	0	0	0	0	0	0	1	0	1
3	3-378	1269	6.400000095	3-378-BV-5	Living	Spruce	36	0	0	0	0	0	0	0	1	0	0	0	0	0	0	0	0	0	0	0	1
3	3-378	1269	6.400000095	3-378-BV-34	Living	Spruce	31	0	0	0	0	0	0	0	1	0	0	0	0	0	0	0	0	0	0	0	1
3	3-378	1269	6.400000095	3-378-BV-42	Living	Fir	58.5	0	0	0	0	0	0	0	0	0	0	0	0	0	0	0	0	0	1	0	1
3	3-378	1269	6.400000095	3-378-BV-24	Living	Beech	53.5	0	0	0	0	0	0	0	0	0	0	0	0	0	0	0	0	0	1	0	1
3	3-379	1363	6.400000095	3-379-BV-10	Living	Spruce	24	0	0	0	0	0	0	0	0	0	0	0	0	0	0	0	0	0	0	1	1
3	3-379	1363	6.400000095	3-379-BV-9	Living	Spruce	23	0	0	0	0	0	0	0	0	0	0	0	0	0	0	0	0	0	0	1	1
3	3-379	1363	6.400000095	3-379-BV-31	Living	Spruce	28	0	0	0	0	0	0	0	0	0	0	0	0	0	0	0	0	0	0	0	0
3	3-379	1363	6.400000095	3-379-BV-13	Living	Spruce	28	0	0	0	0	0	0	0	0	0	0	0	0	0	0	0	0	0	0	0	0
3	3-380	1394	6.400000095	3-380-BV-9	Living	Spruce	27	0	0	0	0	0	0	0	0	0	0	0	0	0	0	0	0	0	0	0	0
3	3-380	1394	6.400000095	3-380-BV-13	Living	Fir	28	0	0	0	0	0	0	0	0	0	0	0	0	0	0	0	0	0	1	0	1
3	3-380	1394	6.400000095	3-380-BV-1	Living	Beech	36	0	1	0	0	1	0	0	0	0	0	0	0	0	0	0	0	0	1	0	3
3	3-380	1394	6.400000095	3-380-BV-20	Living	Beech	34	0	1	0	0	0	0	0	0	0	0	0	0	0	0	0	0	0	0	1	2
3	3-380	1394	6.400000095	3-380-BV-19	Living	Fir	34	0	0	0	0	0	0	0	0	0	0	0	0	0	0	0	0	0	0	1	1
3	3-381	1421	6.400000095	3-381-BV-2	Living	Fir	20	0	0	0	0	0	0	0	0	0	0	0	0	0	0	0	0	0	0	1	1
3	3-381	1421	6.400000095	3-381-BV-11	Living	Beech	28	0	0	0	0	1	0	0	0	0	0	0	0	0	0	0	0	0	0	0	1
3	3-382	1440	6.400000095	3-382-BV-24	Living	Fir	18	0	0	0	0	0	0	0	0	0	0	0	0	0	0	0	0	0	0	0	0
3	3-382	1440	6.400000095	3-382-BV-20	Living	Fir	38.5	0	0	0	0	0	0	0	0	0	0	0	0	0	0	0	0	0	0	1	1
3	3-382	1440	6.400000095	3-382-BV-36	Living	Spruce	45	0	0	0	0	0	0	0	0	0	0	0	0	0	0	0	0	0	0	0	0
3	3-382	1440	6.400000095	3-382-BV-11	Living	Fir	21	0	0	0	0	0	0	0	0	0	0	0	0	0	0	0	0	0	1	0	1
3	3-382	1440	6.400000095	3-382-BV-34	Living	Fir	26	0	0	0	0	0	0	0	0	0	0	0	0	0	0	0	0	0	0	1	1
3	3-383	1423	6.400000095	3-383-BV-14	Living	Spruce	23	0	0	0	0	0	0	0	0	0	0	0	0	0	0	0	0	0	0	1	1
3	3-383	1423	6.400000095	3-383-BV-25	Living	Spruce	18	0	0	0	0	0	0	0	0	0	0	0	0	0	0	0	0	0	0	1	1
3	3-383	1423	6.400000095	3-383-BV-12	Living	Fir	39	0	0	0	0	0	0	0	1	0	0	0	0	0	0	0	0	0	0	0	1
3	3-383	1423	6.400000095	3-383-BV-21	Living	Fir	39.5	0	0	0	0	0	0	0	1	0	0	0	0	0	0	0	0	0	1	0	2
3	3-384	1451	6.5	3-384-BV-17	Living	Fir	28	0	0	0	0	0	0	0	0	0	0	0	0	0	0	0	0	0	0	0	0
3	3-385	1442	6.5	3-385-BV-6	Living	Beech	33.5	0	0	0	0	0	0	0	1	0	0	0	0	0	0	0	0	0	0	0	1
3	3-385	1442	6.5	3-385-BV-9	Living	Fir	40	0	0	0	0	0	0	0	1	0	0	0	0	0	0	0	0	0	0	0	1
3	3-385	1442	6.5	3-385-BV-18	Living	Beech	43	0	0	0	0	0	0	0	1	0	0	0	0	0	0	0	0	0	0	0	1
3	3-385	1442	6.5	3-385-BV-23	Living	Beech	29	0	0	0	0	0	0	0	1	0	0	0	0	0	0	0	0	0	0	0	1
3	3-385	1442	6.5	3-385-BV-21	Living	Fir	45	0	0	0	0	0	0	0	1	0	0	0	0	0	0	0	0	0	1	0	2
3	3-385	1442	6.5	3-385-BV-2	Living	Spruce	40	0	0	0	0	0	0	0	0	0	0	0	0	0	0	0	0	0	1	0	1
3	3-386	1403	6.5	3-386-BV-25	Living	Fir	44	0	0	0	0	0	0	0	0	0	0	0	0	0	0	0	0	0	1	0	1
3	3-386	1403	6.5	3-386-BV-19	Living	Fir	26	0	0	0	0	0	0	0	0	0	0	0	0	0	0	0	0	0	1	0	1
3	3-386	1403	6.5	3-386-BV-20	Living	Fir	23	0	0	0	0	0	0	0	0	0	0	0	0	0	0	0	0	0	1	0	1
3	3-386	1403	6.5	3-386-BV-21	Living	Fir	28	0	0	0	0	0	0	0	0	0	0	0	0	0	0	0	0	0	1	0	1
3	3-387	1427	6.5	3-387-BV-55	Living	Fir	29	0	0	0	0	0	0	0	0	0	0	0	0	0	0	0	0	0	1	0	1
3	3-387	1427	6.5	3-387-BV-30	Living	Beech	34	0	0	0	0	0	0	0	1	0	0	0	0	0	0	0	0	0	0	0	1
3	3-387	1427	6.5	3-387-BV-41	Living	Spruce	27	0	0	0	0	0	0	0	0	0	0	0	0	0	0	0	0	0	1	0	1
3	3-387	1427	6.5	3-387-BV-37	Living	Spruce	20	0	0	0	0	0	0	0	0	0	0	0	0	0	0	0	0	0	0	1	1
3	3-387	1427	6.5	3-387-BV-18	Living	Fir	33.5	0	0	0	0	0	0	0	1	0	0	0	0	0	0	0	0	0	0	0	1
3	3-388	1478	6.5	3-388-BV-7	Living	Fir	35	0	0	0	0	0	0	0	0	0	0	0	0	0	0	0	0	0	0	0	0
3	3-389	1461	6.5	3-389-BV-16	Living	Spruce	19	0	0	0	0	0	0	0	0	0	0	0	0	0	0	0	0	0	1	0	1
3	3-390	1444	6.5	3-390-BV-31	Living	Pine	32	0	0	0	0	0	0	0	0	0	0	0	0	0	0	0	0	0	0	1	1
3	3-390	1444	6.5	3-390-BV-33	Living	Pine	34	0	0	0	0	0	0	1	1	0	0	0	0	0	0	0	0	0	0	1	3
3	3-391	1472	6.5	3-391-BV-4	Living	Spruce	19	0	0	0	0	0	0	0	0	0	0	0	0	0	0	0	0	0	0	0	0
3	3-391	1472	6.5	3-391-BV-15	Living	Spruce	21	0	0	0	0	0	0	0	0	0	0	0	0	0	0	0	0	0	0	0	0
3	3-391	1472	6.5	3-391-BV-7	Living	Spruce	31.5	0	0	0	0	0	0	0	0	0	0	0	0	0	0	0	0	0	0	0	0
3	3-393	1334	6.400000095	3-393-BV-35	Living	Spruce	38.5	0	0	0	0	0	0	0	0	0	0	0	0	0	0	0	0	0	1	0	1
3	3-394	1359	6.400000095	3-394-BV-10	Living	Fir	44.5	0	0	0	0	0	0	0	0	0	0	0	0	0	0	0	0	0	1	0	1
3	3-394	1359	6.400000095	3-394-BV-16	Living	Beech	30	0	0	0	0	0	0	0	0	0	0	0	0	0	0	0	0	0	1	0	1
3	3-394	1359	6.400000095	3-394-BV-2	Living	Beech	35.5	0	0	0	0	0	0	0	1	0	0	0	0	0	0	0	0	0	0	0	1
3	3-394	1359	6.400000095	3-394-BV-12	Living	Beech	38.5	0	0	0	0	0	0	0	1	0	0	0	0	0	0	0	0	0	0	0	1
3	3-394	1359	6.400000095	3-394-BV-1	Living	Spruce	47.5	0	0	0	0	0	0	0	1	0	0	0	0	0	0	0	0	0	0	0	1
3	3-395	1388	6.400000095	3-395-BV-1	Living	Spruce	37.5	0	0	0	0	0	0	0	0	0	0	0	0	0	0	0	0	0	0	0	0
3	3-396	1414	6.400000095	3-396-BV-4	Living	Beech	22	0	0	0	0	0	0	0	1	0	0	0	0	0	0	0	0	0	0	0	1
3	3-397	1451	6.400000095	3-397-BV-15	Living	Fir	42	0	0	0	0	0	0	0	0	0	0	0	0	0	0	0	0	0	0	0	0
3	3-397	1451	6.400000095	3-397-BV-22	Living	Fir	43.5	0	0	0	0	0	0	0	0	0	0	0	0	0	0	0	0	0	0	0	0
3	3-397	1451	6.400000095	3-397-BV-14	Living	Fir	25	0	0	0	0	0	0	0	1	0	0	0	0	0	0	0	0	0	0	0	1
3	3-397	1451	6.400000095	3-397-BV-33	Living	Fir	33	0	0	0	0	0	0	0	0	0	0	0	0	0	0	0	0	0	0	0	0
3	3-399	1480	6.5	3-399-BV-10	Living	Fir	18	0	0	0	0	0	0	0	0	0	0	0	0	0	0	0	0	0	0	1	1
3	3-399	1480	6.5	3-399-BV-13	Living	Beech	32.5	0	0	0	0	1	0	0	0	0	0	0	0	0	0	0	0	0	0	0	1
3	3-399	1480	6.5	3-399-BV-38	Living	Spruce	22	0	0	0	0	0	0	0	0	0	0	0	0	0	0	0	0	0	0	1	1
3	mars-40	1222	6.300000191	3-40-BV-9	Living	Beech	40.5	0	0	0	0	0	0	0	0	0	0	0	0	0	0	0	0	0	1	0	1
3	mars-40	1222	6.300000191	3-40-BV-6	Living	Beech	21	0	0	0	0	0	0	0	0	0	0	0	0	0	0	0	0	0	1	0	1
3	mars-40	1222	6.300000191	3-40-BV-5	Living	Beech	25	0	0	0	0	0	0	0	0	0	0	0	0	0	0	0	0	0	1	0	1
3	mars-40	1222	6.300000191	3-40-BV-38	Living	Fir	37.5	0	0	0	0	0	0	0	0	0	0	0	0	0	0	0	0	0	0	1	1
3	mars-40	1222	6.300000191	3-40-BV-2	Living	Fir	42.5	0	0	0	0	0	0	0	0	0	0	0	0	0	0	0	0	0	1	0	1
3	3-400	1462	6.5	3-400-BV-6	Living	Spruce	42.5	0	0	0	0	0	0	0	0	0	0	0	0	0	0	0	0	0	0	1	1
3	3-400	1462	6.5	3-400-BV-8	Living	Fir	40	0	0	0	0	0	0	0	0	0	0	0	0	0	0	0	0	0	0	0	0
3	3-401	1459	6.5	3-401-BV-21	Living	Spruce	40.5	0	0	0	0	0	0	0	0	0	0	0	0	0	0	0	0	0	1	0	1
3	3-401	1459	6.5	3-401-BV-13	Living	Spruce	22	0	0	0	0	0	0	0	0	0	0	0	0	0	0	0	0	0	0	0	0
3	3-403	1471	6.5	3-403-BV-10	Living	Fir	34	0	0	0	0	0	0	0	0	0	0	0	0	0	0	0	0	0	1	0	1
3	3-404	1478	6.5	3-404-BV-30	Living	Spruce	38.5	0	0	0	0	0	0	0	0	0	0	0	0	0	0	0	0	0	0	0	0
3	3-405	1470	6.5	3-405-BV-20	Living	Fir	38	0	0	0	0	0	0	0	0	0	0	0	0	0	0	0	0	0	0	0	0
3	mars-42	1409	6.300000191	3-42-BV-15	Living	Fir	42.5	0	0	0	0	0	0	0	1	0	0	0	0	0	0	0	0	0	0	0	1
3	mars-42	1409	6.300000191	3-42-BV-18	Living	Beech	35.5	0	0	0	0	0	0	0	1	0	0	0	0	0	0	0	0	0	0	0	1
3	mars-45	1340	6.400000095	3-45-BV-44	Living	Beech	21	0	0	0	0	0	0	0	0	0	0	0	0	0	0	0	0	0	1	0	1
3	mars-45	1340	6.400000095	3-45-BV-5	Living	Fir	32.5	0	0	0	0	0	0	0	0	0	0	0	0	0	0	0	0	0	1	0	1
3	mars-46	1385	6.400000095	3-46-BV-4	Living	Beech	32.5	0	0	0	0	0	0	0	0	0	0	0	0	0	0	0	0	0	0	1	1
3	mars-46	1385	6.400000095	3-46-BV-46	Living	Beech	41	0	0	0	0	0	0	0	0	0	0	0	0	0	0	0	0	0	0	1	1
3	mars-47	1475	6.400000095	3-47-BV-9	Living	Beech	37	0	0	0	0	0	0	1	0	0	0	0	0	0	0	0	0	0	0	0	1
3	mars-47	1475	6.400000095	3-47-BV-39	Living	Fir	57	0	0	0	0	0	0	0	0	0	0	0	0	0	0	0	0	0	1	0	1
3	mars-47	1475	6.400000095	3-47-BV-37	Living	Beech	45.5	0	0	0	0	0	0	0	1	0	0	0	0	0	0	0	0	0	0	0	1
3	mars-47	1475	6.400000095	3-47-BV-34	Living	Beech	40.5	0	0	0	0	0	0	0	1	0	0	0	0	0	0	0	0	0	0	0	1
3	mars-48	1496	6.5	3-48-BV-19	Living	Beech	42	0	0	0	0	0	0	0	0	0	0	0	0	0	0	0	0	0	1	0	1
3	mars-48	1496	6.5	3-48-BV-12	Living	Beech	47.5	0	0	0	0	0	0	0	0	0	0	0	0	0	0	0	0	0	0	0	0
3	mars-48	1496	6.5	3-48-BV-27	Living	Beech	42	0	0	0	0	0	0	1	0	0	0	0	0	0	0	0	0	0	0	0	1
3	mars-48	1496	6.5	3-48-BV-16	Living	Beech	39	0	0	0	0	0	0	0	0	0	0	0	0	0	0	0	0	0	0	0	0
3	mars-49	1470	6.5	3-49-BV-26	Living	Fir	85	0	0	0	0	0	0	0	0	0	0	0	0	0	0	0	0	0	1	0	1
3	mars-49	1470	6.5	3-49-BV-23	Living	Beech	69	0	1	0	0	0	0	1	0	0	0	0	0	0	0	0	0	0	0	0	2
3	mars-51	1448	6.5	3-51-BV-34	Living	Fir	28	0	0	0	0	0	0	0	0	0	0	0	0	0	0	0	0	0	1	0	1
3	mars-51	1448	6.5	3-51-BV-3	Living	Beech	24	0	0	0	0	0	0	0	0	0	0	0	0	0	0	0	0	0	1	0	1
3	mars-51	1448	6.5	3-51-BV-32	Living	Fir	24	0	0	0	0	0	0	0	0	0	0	0	0	0	0	0	0	0	1	0	1
3	mars-51	1448	6.5	3-51-BV-12	Living	Fir	29	0	0	0	0	0	0	0	0	0	0	0	0	0	0	0	0	0	1	0	1
3	mars-51	1448	6.5	3-51-BV-25	Living	Fir	41.5	0	0	0	0	0	0	0	0	0	0	0	0	0	0	0	0	0	1	0	1
3	mars-51	1448	6.5	3-51-BV-29	Living	Fir	30	0	0	0	0	0	0	0	0	0	0	0	0	0	0	0	0	0	1	0	1
3	mars-52	1473	6.5	3-52-BV-2	Living	Spruce	23	0	0	0	0	0	0	0	0	0	0	0	0	0	0	0	0	0	1	0	1
3	mars-54	1504	6.400000095	3-54-BV-8	Living	Spruce	22	0	0	0	0	0	0	0	0	0	0	0	0	0	0	0	0	0	0	0	0
3	mars-54	1504	6.400000095	3-54-BV-4	Living	Spruce	26	0	0	0	0	0	0	0	0	0	0	0	0	0	0	0	0	0	0	0	0
3	mars-54	1504	6.400000095	3-54-BV-6	Living	Spruce	21	0	0	0	0	0	0	0	0	0	0	0	0	0	0	0	0	0	0	0	0
3	mars-55	1543	6.400000095	3-55-BV-7	Living	Spruce	28.5	0	0	0	0	0	0	0	0	0	0	0	0	0	0	0	0	0	0	1	1
3	mars-56	1577	6.400000095	3-56-BV-9	Living	Pine	18	0	0	0	0	0	0	0	0	0	0	0	0	0	0	0	0	0	1	0	1
3	mars-58	1645	6.400000095	3-58-BV-1	Living	Pine	22	0	0	0	0	0	0	0	0	0	0	0	0	0	0	0	0	0	0	1	1
3	mars-58	1645	6.400000095	3-58-BV-6	Living	Pine	43	0	0	0	0	0	0	0	0	0	0	0	0	0	0	0	0	0	1	0	1
3	mars-59	1662	6.400000095	3-59-BV-20	Living	Pine	28	0	0	0	0	0	0	0	0	0	0	0	0	0	0	0	0	0	1	1	2
3	mars-59	1662	6.400000095	3-59-BV-7	Living	Pine	18	0	0	0	0	0	0	0	0	0	0	0	0	0	0	0	0	0	1	0	1
3	mars-59	1662	6.400000095	3-59-BV-31	Living	Pine	25	0	0	0	0	0	0	0	0	0	0	0	0	0	0	0	0	0	1	0	1
3	mars-59	1662	6.400000095	3-59-BV-34	Living	Pine	25	0	0	0	0	0	0	0	0	0	0	0	0	0	0	0	0	0	1	0	1
3	03-juin	1365	6.300000191	3-6-BV-25	Living	Beech	20	0	0	0	0	0	0	0	0	0	0	0	0	0	0	0	0	0	0	0	0
3	mars-60	1691	6.400000095	3-60-BV-16	Living	Pine	20	0	0	0	0	0	0	0	0	0	0	0	0	0	0	0	0	0	1	1	2
3	mars-61	1704	6.300000191	3-61-BV-1	Living	Spruce	23	0	0	0	0	0	0	0	0	0	0	0	0	0	0	0	0	0	1	0	1
3	mars-62	1741	6.300000191	3-62-BV-6	Living	Pine	39	0	0	0	0	0	0	0	0	0	0	0	0	0	0	0	0	0	1	0	1
3	mars-64	1885	6.300000191	3-64-BV-5	Living	Pine	29.5	0	0	0	0	0	0	0	0	0	0	0	0	0	0	0	0	0	1	0	1
3	mars-65	1103	6.300000191	3-65-BV-34	Living	Fir	41.5	0	0	0	0	0	0	0	1	0	0	0	0	0	0	0	0	0	0	0	1
3	mars-65	1103	6.300000191	3-65-BV-13	Living	Fir	48.5	0	0	0	0	0	0	0	0	0	0	0	0	0	0	0	0	0	1	0	1
3	mars-66	1291	6.300000191	3-66-BV-50	Living	Fir	26	0	0	0	0	0	0	0	0	0	0	0	0	0	0	0	0	0	1	0	1
3	mars-66	1291	6.300000191	3-66-BV-61	Living	Fir	19	0	0	0	0	0	0	0	0	0	0	0	0	0	0	0	0	0	1	0	1
3	mars-67	1456	6.300000191	3-67-BV-21	Living	Fir	39	0	0	0	0	0	0	0	0	0	0	0	0	0	0	0	0	0	1	0	1
3	mars-67	1456	6.300000191	3-67-BV-9	Living	Fir	24	0	0	0	0	0	0	0	0	0	0	0	0	0	0	0	0	0	1	0	1
3	mars-67	1456	6.300000191	3-67-BV-26	Living	Spruce	27	0	0	0	0	0	0	0	0	0	0	0	0	0	0	0	0	0	0	1	1
3	mars-67	1456	6.300000191	3-67-BV-18	Living	Beech	45	0	0	0	0	0	0	0	0	0	0	0	0	0	0	0	0	0	1	0	1
3	mars-67	1456	6.300000191	3-67-BV-28	Living	Fir	46.5	0	0	0	0	0	0	0	0	0	0	0	0	0	0	0	0	0	0	1	1
3	mars-69	1356	6.300000191	3-69-BV-12	Living	Spruce	21	0	0	0	0	0	0	0	0	0	0	0	0	0	0	0	0	0	1	0	1
3	03-juil	1345	6.300000191	3-7-BV-39	Living	Beech	21	0	0	0	0	0	0	0	0	0	0	0	0	0	0	0	0	0	1	0	1
3	03-juil	1345	6.300000191	3-7-BV-36	Living	Beech	25	0	0	0	0	0	0	0	0	0	0	0	0	0	0	0	0	0	1	0	1
3	03-juil	1345	6.300000191	3-7-BV-40	Living	Beech	18	0	0	0	0	0	0	0	0	0	0	0	0	0	0	0	0	0	1	0	1
3	03-juil	1345	6.300000191	3-7-BV-35	Living	Beech	20	0	0	0	0	0	0	0	0	0	0	0	0	0	0	0	0	0	1	0	1
3	mars-72	1395	6.400000095	3-72-BV-24	Living	Beech	44	0	1	0	0	0	0	1	0	0	0	0	0	0	0	0	0	0	0	1	3
3	mars-72	1395	6.400000095	3-72-BV-46	Living	Beech	41.5	0	0	0	0	0	0	1	0	0	0	0	0	0	0	0	0	0	0	1	2
3	mars-74	1501	6.5	3-74-BV-33	Living	Fir	32	0	0	0	0	0	0	0	0	0	0	0	0	0	0	0	0	0	1	0	1
3	mars-74	1501	6.5	3-74-BV-12	Living	Fir	18	0	0	0	0	0	0	0	0	0	0	0	0	0	0	0	0	0	0	0	0
3	mars-74	1501	6.5	3-74-BV-31	Living	Fir	18	0	0	0	0	0	0	0	0	0	0	0	0	0	0	0	0	0	1	0	1
3	mars-75	1491	6.5	3-75-BV-6	Living	Spruce	32	0	0	0	0	0	0	0	0	0	0	0	0	0	0	0	0	0	0	0	0
3	mars-76	1450	6.5	3-76-BV-6	Living	Fir	23	0	0	0	0	0	0	0	0	0	0	0	0	0	0	0	0	0	1	0	1
3	mars-76	1450	6.5	3-76-BV-14	Living	Spruce	25	0	0	0	0	0	0	0	0	0	0	0	0	0	0	0	0	0	0	0	0
3	mars-76	1450	6.5	3-76-BV-11	Living	Fir	40	0	0	0	0	0	0	0	0	0	0	0	0	0	0	0	0	0	1	0	1
3	mars-76	1450	6.5	3-76-BV-10	Living	Fir	49.5	0	0	0	0	0	0	0	0	0	0	0	0	0	0	0	0	0	1	0	1
3	mars-76	1450	6.5	3-76-BV-5	Living	Fir	29	0	0	0	0	0	0	0	0	0	0	0	0	0	0	0	0	0	1	0	1
3	mars-77	1474	6.5	3-77-BV-19	Living	Fir	20	0	0	0	0	0	0	0	0	0	0	0	0	0	0	0	0	0	0	1	1
3	mars-78	1498	6.5	3-78-BV-19	Living	Spruce	21	0	0	0	0	0	0	0	0	0	0	0	0	0	0	0	0	0	1	0	1
3	mars-78	1498	6.5	3-78-BV-26	Living	Spruce	20	0	0	0	0	0	0	0	0	0	0	0	0	0	0	0	0	0	0	0	0
3	mars-79	1510	6.400000095	3-79-BV-6	Living	Spruce	18	0	0	0	0	0	0	0	0	0	0	0	0	0	0	0	0	0	0	0	0
3	mars-81	1551	6.400000095	3-81-BV-14	Living	Spruce	34	0	0	0	0	0	0	0	0	0	0	0	0	0	0	0	0	0	1	0	1
3	mars-81	1551	6.400000095	3-81-BV-29	Living	Fir	25	0	0	0	0	0	0	0	0	0	0	0	0	0	0	0	0	0	1	0	1
3	mars-81	1551	6.400000095	3-81-BV-11	Living	Spruce	23	0	0	0	0	0	0	0	0	0	0	0	0	0	0	0	0	0	1	0	1
3	mars-81	1551	6.400000095	3-81-BV-12	Living	Spruce	18	0	0	0	0	0	0	0	0	0	0	0	0	0	0	0	0	0	1	0	1
3	mars-82	1593	6.400000095	3-82-BV-15	Living	Spruce	30.5	0	0	0	0	0	0	0	0	0	0	0	0	0	0	0	0	0	0	0	0
3	mars-82	1593	6.400000095	3-82-BV-2	Living	Spruce	22	0	0	0	0	0	0	0	0	0	0	0	0	0	0	0	0	0	1	0	1
3	mars-83	1624	6.400000095	3-83-BV-11	Living	Fir	19	0	0	0	0	0	0	0	0	0	0	0	0	0	0	0	0	0	1	0	1
3	mars-83	1624	6.400000095	3-83-BV-35	Living	Spruce	21	0	0	0	0	0	0	0	0	0	0	0	0	0	0	0	0	0	1	0	1
3	mars-83	1624	6.400000095	3-83-BV-31	Living	Spruce	32	0	0	0	0	0	0	0	0	0	0	0	0	0	0	0	0	0	1	0	1
3	mars-83	1624	6.400000095	3-83-BV-30	Living	Spruce	22	0	0	0	0	0	0	0	0	0	0	0	0	0	0	0	0	0	1	0	1
3	mars-83	1624	6.400000095	3-83-BV-8	Living	Spruce	19	0	0	0	0	0	0	0	0	0	0	0	0	0	0	0	0	0	1	0	1
3	mars-83	1624	6.400000095	3-83-BV-33	Living	Pine	27	0	0	0	0	0	0	0	0	0	0	0	0	0	0	0	0	0	1	0	1
3	mars-83	1624	6.400000095	3-83-BV-38	Living	Pine	27	0	0	0	0	0	0	0	0	0	0	0	0	0	0	0	0	0	1	0	1
3	mars-83	1624	6.400000095	3-83-BV-39	Living	Pine	20	0	0	0	0	0	0	0	0	0	0	0	0	0	0	0	0	0	1	1	2
3	mars-84	1623	6.400000095	3-84-BV-18	Living	Spruce	37.5	0	0	0	0	0	0	0	0	0	0	0	0	0	0	0	0	0	1	0	1
3	mars-84	1623	6.400000095	3-84-BV-17	Living	Spruce	33	0	0	0	0	0	0	0	0	0	0	0	0	0	0	0	0	0	1	0	1
3	mars-84	1623	6.400000095	3-84-BV-26	Living	Spruce	26	0	0	0	0	0	0	0	0	0	0	0	0	0	0	0	0	0	1	0	1
3	mars-84	1623	6.400000095	3-84-BV-19	Living	Spruce	38	0	0	0	0	0	0	0	1	0	0	0	0	0	0	0	0	0	1	0	2
3	mars-84	1623	6.400000095	3-84-BV-16	Living	Spruce	33.5	0	0	0	0	0	0	0	0	0	0	0	0	0	0	0	0	0	1	0	1
3	mars-84	1623	6.400000095	3-84-BV-32	Living	Spruce	32.5	0	0	0	0	0	0	0	0	0	0	0	0	0	0	0	0	0	1	0	1
3	mars-84	1623	6.400000095	3-84-BV-11	Living	Spruce	24	0	0	0	0	0	0	0	0	0	0	0	0	0	0	0	0	0	1	0	1
3	mars-85	1641	6.400000095	3-85-BV-13	Living	Pine	21	0	0	0	0	0	0	0	0	0	0	0	0	0	0	0	0	0	0	1	1
3	mars-85	1641	6.400000095	3-85-BV-14	Living	Pine	32	0	0	0	0	0	0	0	0	0	0	0	0	0	0	0	0	0	1	0	1
3	mars-85	1641	6.400000095	3-85-BV-4	Living	Pine	31.5	0	0	0	0	0	0	0	0	0	0	0	0	0	0	0	0	0	0	1	1
3	mars-86	1678	6.400000095	3-86-BV-9	Living	Fir	32	0	0	0	0	0	0	0	0	0	0	0	0	0	0	0	0	0	1	0	1
3	mars-86	1678	6.400000095	3-86-BV-8	Living	Fir	35	0	0	0	0	0	0	0	0	0	0	0	0	0	0	0	0	0	1	0	1
3	mars-86	1678	6.400000095	3-86-BV-5	Living	Spruce	20	0	0	0	0	0	0	0	0	0	0	0	0	0	0	0	0	0	1	0	1
3	mars-87	1721	6.300000191	3-87-BV-12	Living	Pine	34.5	0	0	0	0	0	0	0	0	0	0	0	0	0	0	0	0	0	1	0	1
3	mars-87	1721	6.300000191	3-87-BV-2	Living	Pine	29	0	0	0	0	0	0	0	0	0	0	0	0	0	0	0	0	0	1	1	2
3	mars-87	1721	6.300000191	3-87-BV-14	Living	Pine	29.5	0	0	0	0	0	0	0	0	0	0	0	0	0	0	0	0	0	1	0	1
3	mars-87	1721	6.300000191	3-87-BV-1	Living	Pine	41.5	0	0	0	0	0	0	0	0	0	0	0	0	0	0	0	0	0	1	0	1
3	mars-88	1748	6.300000191	3-88-BV-20	Living	Spruce	23	0	0	0	0	0	0	0	0	0	0	0	0	0	0	0	0	0	1	0	1
3	mars-88	1748	6.300000191	3-88-BV-2	Living	Spruce	22	0	0	0	0	0	0	0	0	0	0	0	0	0	0	0	0	0	1	0	1
3	mars-88	1748	6.300000191	3-88-BV-1	Living	Spruce	22	0	0	0	0	0	0	0	0	0	0	0	0	0	0	0	0	0	1	0	1
3	mars-88	1748	6.300000191	3-88-BV-19	Living	Pine	44.5	0	0	0	0	0	0	0	0	0	0	0	0	0	0	0	0	0	1	0	1
3	mars-88	1748	6.300000191	3-88-BV-14	Living	Pine	19	0	0	0	0	0	0	0	0	0	0	0	0	0	0	0	0	0	0	1	1
3	mars-92	1291	6.300000191	3-92-BV-26	Living	Fir	36.5	0	0	0	0	0	1	0	0	0	0	0	0	0	0	0	0	0	0	1	2
3	mars-92	1291	6.300000191	3-92-BV-16	Living	Beech	20	0	0	0	0	0	0	0	0	0	0	0	0	0	0	0	0	0	0	1	1
3	mars-93	1411	6.300000191	3-93-BV-42	Living	Fir	38.5	0	0	0	0	0	0	0	0	0	0	0	0	0	0	0	0	0	0	1	1
3	mars-93	1411	6.300000191	3-93-BV-37	Living	Beech	22	0	0	0	0	0	0	0	0	0	0	0	0	0	0	0	0	0	1	0	1
3	mars-94	1439	6.300000191	3-94-BV-10	Living	Beech	24	0	0	0	0	0	0	0	0	0	0	0	0	0	0	0	0	0	0	0	0
3	mars-94	1439	6.300000191	3-94-BV-29	Living	Beech	39.5	0	0	0	0	0	0	0	0	0	0	0	0	0	0	0	0	0	1	0	1
3	mars-94	1439	6.300000191	3-94-BV-37	Living	Spruce	20	0	0	0	0	0	0	0	0	0	0	0	0	0	0	0	0	0	0	0	0
3	mars-94	1439	6.300000191	3-94-BV-34	Living	Beech	40	0	0	0	0	0	0	0	0	0	0	0	0	0	0	0	0	0	0	1	1
3	mars-94	1439	6.300000191	3-94-BV-41	Living	Beech	31.5	0	0	0	0	0	0	0	0	0	0	0	0	0	0	0	0	0	0	0	0
3	mars-95	1366	6.300000191	3-95-BV-12	Living	Fir	38.5	0	0	0	0	0	0	0	0	0	0	0	0	0	0	0	0	0	1	0	1
3	mars-95	1366	6.300000191	3-95-BV-20	Living	Fir	20	0	0	0	0	0	0	0	0	0	0	0	0	0	0	0	0	0	1	0	1
3	mars-96	1354	6.400000095	3-96-BV-28	Living	Fir	30.5	0	0	0	0	0	0	0	0	0	0	0	0	0	0	0	0	0	1	0	1
3	mars-96	1354	6.400000095	3-96-BV-17	Living	Beech	41	1	1	0	0	0	1	1	1	0	0	0	0	0	0	0	0	0	0	0	5
3	mars-96	1354	6.400000095	3-96-BV-29	Living	Fir	28	0	0	0	0	0	0	0	0	0	0	0	0	0	0	0	0	0	1	0	1
3	mars-99	1444	6.400000095	3-99-BV-11	Living	Fir	31	0	0	0	0	0	0	0	0	0	0	0	0	0	0	0	0	0	0	0	0
28	28-janv	1083	5.400000095	28-1-BV-28	Living	Oak	22	0	0	0	0	0	0	0	0	0	0	0	0	0	0	0	0	0	0	0	0
28	28-janv	1083	5.400000095	28-1-BV-3	Living	Beech	40	0	0	0	0	0	0	0	0	0	0	0	0	0	0	0	0	0	0	0	0
28	28-janv	1083	5.400000095	28-1-BV-26	Living	Spruce	31	0	0	0	0	0	0	0	0	0	0	0	0	0	0	0	0	0	0	0	0
28	28-janv	1083	5.400000095	28-1-BV-27	Living	Spruce	18	0	0	0	0	0	0	0	0	0	0	0	0	0	0	0	0	0	0	0	0
28	28-janv	1083	5.400000095	28-1-BV-14	Living	Oak	23	0	0	0	0	0	0	0	0	0	0	0	0	0	0	0	0	0	0	0	0
28	28-janv	1083	5.400000095	28-1-BV-20	Living	Spruce	113.5	0	0	0	0	0	0	0	0	0	0	0	0	0	0	0	0	0	0	0	0
28	28-janv	1083	5.400000095	28-1-BV-2	Living	Pine	74.5	0	0	0	0	0	0	0	0	0	0	0	0	0	0	0	0	0	0	0	0
28	28-janv	1083	5.400000095	28-1-BV-5	Living	Pine	53.5	0	0	0	0	0	0	0	0	0	0	0	0	0	0	0	0	0	0	0	0
28	28-janv	1083	5.400000095	28-1-BV-8	Living	Spruce	30	0	0	0	0	0	0	0	0	0	0	0	0	0	0	0	0	0	0	0	0
28	28-janv	1083	5.400000095	28-1-BV-7	Living	Spruce	59	0	1	0	0	0	0	0	1	0	0	0	0	0	0	0	0	0	0	0	2
28	28-janv	1083	5.400000095	28-1-BV-4	Living	Spruce	42.5	0	0	0	0	0	0	0	0	0	0	0	0	0	0	0	0	0	0	0	0
28	28-janv	1083	5.400000095	28-1-BV-19	Living	Beech	39	0	0	0	0	0	0	0	0	0	0	1	1	0	0	0	0	0	0	0	2
28	28-oct	1073	4.800000191	28-10-BV-30	Living	Pine	21	0	0	0	0	0	0	0	0	0	0	0	0	0	0	0	0	0	0	0	0
28	28-oct	1073	4.800000191	28-10-BV-27	Living	Pine	26	0	0	0	0	0	0	0	0	0	0	0	0	0	0	0	0	0	0	0	0
28	28-oct	1073	4.800000191	28-10-BV-21	Living	Pine	18	0	0	0	0	0	0	0	0	0	0	0	0	0	0	0	0	0	0	0	0
28	28-oct	1073	4.800000191	28-10-BV-18	Living	Pine	21	0	0	0	0	0	0	0	0	0	0	0	0	0	0	0	0	0	0	0	0
28	28-oct	1073	4.800000191	28-10-BV-26	Living	Pine	27	0	0	0	0	0	0	0	0	0	0	0	0	0	0	0	0	0	0	0	0
28	28-oct	1073	4.800000191	28-10-BV-3	Living	Pine	23	0	0	0	0	0	0	0	0	0	0	0	0	0	0	0	0	0	0	0	0
28	28-oct	1073	4.800000191	28-10-BV-9	Living	Pine	18	0	0	0	0	0	0	0	0	0	0	0	0	0	0	0	0	0	0	0	0
28	28-oct	1073	4.800000191	28-10-BV-20	Living	Pine	18	0	0	0	0	0	0	0	0	0	0	0	0	0	0	0	0	0	0	0	0
28	28-oct	1073	4.800000191	28-10-BV-17	Living	Pine	18	0	0	0	0	0	0	0	0	0	0	0	0	0	0	0	0	0	0	0	0
28	28-oct	1073	4.800000191	28-10-BV-15	Living	Pine	21	0	0	0	0	0	0	0	0	0	0	0	0	0	0	0	0	0	0	0	0
28	28-oct	1073	4.800000191	28-10-BV-1	Living	Pine	19	0	0	0	0	0	0	0	0	0	0	0	0	0	0	0	0	0	0	0	0
28	28-oct	1073	4.800000191	28-10-BV-8	Living	Pine	21	0	0	0	0	0	0	0	0	0	0	0	0	0	0	0	0	0	0	0	0
28	28-oct	1073	4.800000191	28-10-BV-13	Living	Pine	27	0	0	0	0	0	0	0	0	0	0	0	0	0	0	0	0	0	0	0	0
28	28-oct	1073	4.800000191	28-10-BV-28	Living	Pine	28	0	0	0	0	0	0	0	0	0	0	0	0	0	0	0	0	0	0	0	0
28	28-oct	1073	4.800000191	28-10-BV-10	Living	Pine	18	0	0	0	0	0	0	0	0	0	0	0	0	0	0	0	0	0	0	0	0
28	28-oct	1073	4.800000191	28-10-BV-14	Living	Pine	20	0	0	0	0	0	0	0	0	0	0	0	0	0	0	0	0	0	0	0	0
28	28-oct	1073	4.800000191	28-10-BV-4	Living	Pine	20	0	0	0	0	0	0	0	0	0	0	0	0	0	0	0	0	0	0	0	0
28	28-oct	1073	4.800000191	28-10-BV-32	Living	Pine	22	0	0	0	0	0	0	0	0	0	0	0	0	0	0	0	0	0	0	0	0
28	28-oct	1073	4.800000191	28-10-BV-7	Living	Pine	18	0	0	0	0	0	0	0	0	0	0	0	0	0	0	0	0	0	0	0	0
28	28-oct	1073	4.800000191	28-10-BV-12	Living	Pine	18	0	0	0	0	0	0	0	0	0	0	0	0	0	0	0	0	0	0	0	0
28	28-nov	1083	4.599999905	28-11-BV-34	Living	Pine	49	0	0	0	0	0	0	0	0	0	0	0	0	0	0	0	0	0	0	0	0
28	28-nov	1083	4.599999905	28-11-BV-39	Living	Pine	42.5	0	0	0	0	0	0	0	0	0	0	0	0	0	0	0	0	0	0	0	0
28	28-nov	1083	4.599999905	28-11-BV-29	Living	Pine	50.5	0	0	0	0	0	0	0	0	0	0	0	0	0	0	0	0	0	0	0	0
28	28-nov	1083	4.599999905	28-11-BV-43	Living	Pine	30.5	0	0	0	0	0	0	0	0	0	0	0	0	0	0	0	0	0	0	0	0
28	28-nov	1083	4.599999905	28-11-BV-38	Living	Beech	39	0	0	0	0	0	0	0	0	0	0	0	0	0	0	0	0	0	0	0	0
28	28-nov	1083	4.599999905	28-11-BV-1	Living	Pine	35	0	0	0	0	0	0	0	0	0	0	0	0	0	0	0	0	0	0	0	0
28	28-nov	1083	4.599999905	28-11-BV-36	Living	Pine	44.5	0	0	0	0	0	0	0	0	0	0	0	0	0	0	0	0	0	0	0	0
28	28-nov	1083	4.599999905	28-11-BV-32	Living	Pine	24	0	0	0	0	0	0	0	0	0	0	0	1	0	0	0	0	0	0	0	1
28	28-nov	1083	4.599999905	28-11-BV-19	Living	Beech	36	0	0	0	0	0	0	0	0	0	0	1	0	0	1	0	0	0	0	0	1
28	28-nov	1083	4.599999905	28-11-BV-44	Living	Pine	45.5	0	0	0	0	0	0	0	0	0	0	0	0	0	0	0	0	0	0	0	0
28	28-nov	1083	4.599999905	28-11-BV-41	Living	Pine	40	0	0	0	0	0	0	0	0	0	0	0	0	0	0	0	0	0	0	0	0
28	28-nov	1083	4.599999905	28-11-BV-40	Living	Pine	49.5	0	0	0	0	0	0	0	0	0	0	0	0	0	0	0	0	0	0	0	0
28	28-nov	1083	4.599999905	28-11-BV-2	Living	Pine	57.5	0	0	0	0	0	0	0	0	0	0	0	1	0	0	1	0	0	0	0	2
28	28-nov	1083	4.599999905	28-11-BV-22	Living	Pine	44.5	0	0	0	0	0	0	0	0	0	0	0	0	0	0	0	0	0	0	0	0
28	28-nov	1083	4.599999905	28-11-BV-20	Living	Pine	50	0	0	0	0	0	0	0	0	0	0	0	0	0	0	0	0	0	0	0	0
28	28-d�c	1165	4.800000191	28-12-BV-13	Living	Beech	45	0	0	0	0	0	0	0	1	0	0	1	0	0	0	0	0	0	0	0	2
28	28-d�c	1165	4.800000191	28-12-BV-9	Living	Beech	25	0	0	0	0	0	0	0	0	0	0	0	0	0	0	0	0	0	0	0	0
28	28-13	1274	5.199999809	28-13-BV-15	Living	Fir	18	0	0	0	0	0	0	0	0	0	0	0	0	0	0	0	0	0	0	0	0
28	28-13	1274	5.199999809	28-13-BV-30	Living	Pine	46.5	0	0	0	0	0	0	0	0	0	0	0	0	0	0	0	0	0	0	0	0
28	28-13	1274	5.199999809	28-13-BV-22	Living	Fir	22	0	0	0	0	0	0	0	0	0	0	0	0	0	0	0	0	0	0	0	0
28	28-13	1274	5.199999809	28-13-BV-19	Living	Pine	44.5	0	0	0	0	0	0	0	0	0	0	0	0	0	0	0	0	0	0	0	0
28	28-13	1274	5.199999809	28-13-BV-18	Living	Fir	21	0	0	0	0	0	0	0	0	0	0	0	0	0	0	0	0	0	0	0	0
28	28-13	1274	5.199999809	28-13-BV-46	Living	Fir	26	0	0	0	0	0	0	0	0	0	0	0	0	0	0	0	0	0	0	0	0
28	28-13	1274	5.199999809	28-13-BV-44	Living	Fir	21	0	0	0	0	0	0	0	0	0	0	0	0	0	0	0	0	0	0	0	0
28	28-13	1274	5.199999809	28-13-BV-7	Living	Fir	25	0	0	0	0	0	0	0	0	0	0	0	0	0	0	0	0	0	0	0	0
28	28-13	1274	5.199999809	28-13-BV-2	Living	Pine	19	0	0	0	0	0	0	0	0	0	0	0	0	0	0	0	0	0	0	0	0
28	28-13	1274	5.199999809	28-13-BV-39	Living	Fir	19	0	0	0	0	0	0	0	0	0	0	0	0	0	0	0	0	0	0	0	0
28	28-13	1274	5.199999809	28-13-BV-40	Living	Fir	19	0	0	0	0	0	0	0	0	0	0	0	0	0	0	0	0	0	0	0	0
28	28-13	1274	5.199999809	28-13-BV-57	Living	Pine	21	0	0	0	0	0	0	0	0	0	0	0	0	0	0	0	0	0	0	0	0
28	28-13	1274	5.199999809	28-13-BV-43	Living	Fir	21	0	0	0	0	0	0	0	0	0	0	0	0	0	0	0	0	0	0	0	0
28	28-13	1274	5.199999809	28-13-BV-55	Living	Fir	22	0	0	0	0	0	0	0	0	0	0	0	0	0	0	0	0	0	0	0	0
28	28-13	1274	5.199999809	28-13-BV-34	Living	Fir	20	0	0	0	0	0	0	0	0	0	0	0	0	0	0	0	0	0	0	0	0
28	28-14	1194	5.199999809	28-14-BV-31	Living	Fir	19	0	0	0	0	0	0	0	0	0	0	0	0	0	0	0	0	0	0	0	0
28	28-14	1194	5.199999809	28-14-BV-33	Living	Fir	19	0	0	0	0	0	0	0	0	0	0	0	0	0	0	0	0	0	0	0	0
28	28-14	1194	5.199999809	28-14-BV-5	Living	Beech	54	0	0	0	0	0	0	0	0	0	0	0	0	0	0	0	0	0	0	0	0
28	28-14	1194	5.199999809	28-14-BV-39	Living	Pine	54.5	0	0	0	0	0	0	0	0	0	0	0	0	0	0	0	0	0	0	0	0
28	28-14	1194	5.199999809	28-14-BV-4	Living	Pine	40	0	0	0	0	0	0	0	0	0	0	0	0	0	0	0	0	0	0	0	0
28	28-14	1194	5.199999809	28-14-BV-25	Living	Pine	48	0	0	0	0	0	0	0	0	0	0	0	0	0	0	0	0	0	0	0	0
28	28-14	1194	5.199999809	28-14-BV-22	Living	Fir	22	0	0	0	0	0	0	0	0	0	0	0	0	0	0	0	0	0	0	0	0
28	28-14	1194	5.199999809	28-14-BV-41	Living	Beech	36	0	0	0	0	0	0	0	0	0	0	0	0	0	0	0	0	0	0	0	0
28	28-14	1194	5.199999809	28-14-BV-28	Living	Fir	23	0	0	0	0	0	0	0	0	0	0	0	0	0	0	0	0	0	0	0	0
28	28-14	1194	5.199999809	28-14-BV-23	Living	Fir	24	0	0	0	0	0	0	0	0	0	0	0	0	0	0	0	0	0	0	0	0
28	28-14	1194	5.199999809	28-14-BV-35	Living	Pine	55.5	0	0	0	0	0	0	0	0	0	0	0	0	0	0	0	0	0	0	0	0
28	28-15	1125	5.199999809	28-15-BV-55	Living	Beech	24	0	0	0	0	0	0	0	0	0	0	0	0	0	0	0	0	0	0	0	0
28	28-15	1125	5.199999809	28-15-BV-57	Living	Beech	27	0	0	0	0	0	0	0	0	0	0	0	0	0	0	0	0	0	0	0	0
28	28-15	1125	5.199999809	28-15-BV-33	Living	Spruce	20	0	0	0	0	0	0	0	0	0	0	0	0	0	0	0	0	0	0	0	0
28	28-15	1125	5.199999809	28-15-BV-58	Living	Beech	30	0	0	0	0	0	0	0	0	0	0	0	0	0	0	0	0	0	0	0	0
28	28-16	1197	5.199999809	28-16-BV-23	Living	Pine	27	0	0	0	0	0	0	0	0	0	0	0	0	0	0	0	0	0	0	0	0
28	28-16	1197	5.199999809	28-16-BV-19	Living	Pine	26	0	0	0	0	0	0	0	0	0	0	0	0	0	0	0	0	0	0	0	0
28	28-16	1197	5.199999809	28-16-BV-15	Living	Pine	24	0	0	0	0	0	0	0	0	0	0	0	0	0	0	0	0	0	0	0	0
28	28-16	1197	5.199999809	28-16-BV-1	Living	Pine	18	0	0	0	0	0	0	0	0	0	0	0	0	0	0	0	0	0	0	0	0
28	28-16	1197	5.199999809	28-16-BV-3	Living	Pine	23	0	0	0	0	0	0	0	0	0	0	0	0	0	0	0	0	0	0	0	0
28	28-16	1197	5.199999809	28-16-BV-17	Living	Beech	25	0	0	0	0	0	0	0	0	0	0	0	0	0	0	0	0	0	0	0	0
28	28-16	1197	5.199999809	28-16-BV-10	Living	Fir	19	0	0	0	0	0	0	0	0	0	0	0	0	0	0	0	0	0	0	0	0
28	28-16	1197	5.199999809	28-16-BV-47	Living	Fir	19	0	0	0	0	0	0	0	0	0	0	0	0	0	0	0	0	0	0	0	0
28	28-16	1197	5.199999809	28-16-BV-48	Living	Pine	18	0	0	0	0	0	0	0	0	0	0	0	0	0	0	0	0	0	0	0	0
28	28-16	1197	5.199999809	28-16-BV-16	Living	Pine	25	0	0	0	0	0	0	0	0	0	0	0	0	0	0	0	0	0	0	0	0
28	28-16	1197	5.199999809	28-16-BV-38	Living	Fir	18	0	0	0	0	0	0	0	0	0	0	0	0	0	0	0	0	0	0	0	0
28	28-16	1197	5.199999809	28-16-BV-27	Living	Fir	18	0	0	0	0	0	0	0	0	0	0	0	0	0	0	0	0	0	0	0	0
28	28-16	1197	5.199999809	28-16-BV-36	Living	Pine	33.5	0	0	0	0	0	0	0	0	0	0	0	0	0	0	0	0	0	0	0	0
28	28-16	1197	5.199999809	28-16-BV-7	Living	Pine	33	0	0	0	0	0	0	0	0	0	0	0	0	0	0	0	0	0	0	0	0
28	28-16	1197	5.199999809	28-16-BV-6	Living	Pine	18	0	0	0	0	0	0	0	0	0	0	0	0	0	0	0	0	0	0	0	0
28	28-17	1188	5.199999809	28-17-BV-20	Living	Pine	34.5	0	0	0	0	0	0	0	0	0	0	0	0	0	0	0	0	0	0	0	0
28	28-17	1188	5.199999809	28-17-BV-21	Living	Oak	21	0	0	0	0	0	0	0	0	0	0	0	0	0	0	0	0	0	0	0	0
28	28-17	1188	5.199999809	28-17-BV-18	Living	Oak	18	0	0	0	0	0	0	0	0	0	0	0	0	0	0	0	0	0	0	0	0
28	28-17	1188	5.199999809	28-17-BV-19	Living	Oak	26	0	0	0	0	0	0	0	0	0	0	0	0	0	0	0	0	0	0	0	0
28	28-17	1188	5.199999809	28-17-BV-3	Living	Oak	31	0	0	0	0	0	0	0	0	0	0	0	0	0	0	0	0	0	0	0	0
28	28-17	1188	5.199999809	28-17-BV-6	Living	Oak	22	0	0	0	0	0	0	0	0	0	0	0	0	0	0	0	0	0	0	0	0
28	28-17	1188	5.199999809	28-17-BV-34	Living	Oak	18	0	0	0	0	0	0	0	0	0	0	0	0	0	0	0	0	0	0	0	0
28	28-17	1188	5.199999809	28-17-BV-16	Living	Oak	19	0	0	0	0	0	0	0	0	0	0	0	0	0	0	0	0	0	0	0	0
28	28-17	1188	5.199999809	28-17-BV-33	Living	Oak	25	0	0	0	0	0	0	0	0	0	0	0	0	0	0	0	0	0	0	0	0
28	28-17	1188	5.199999809	28-17-BV-7	Living	Oak	18	0	0	0	0	0	0	0	0	0	0	0	0	0	0	0	0	0	0	0	0
28	28-17	1188	5.199999809	28-17-BV-5	Living	Beech	25	0	0	0	0	0	0	0	0	0	0	0	0	0	0	0	0	0	0	0	0
28	28-19	1105	5.300000191	28-19-BV-13	Living	Beech	22	0	0	0	0	0	0	0	0	0	0	0	0	0	1	0	0	0	0	0	0
28	28-19	1105	5.300000191	28-19-BV-25	Living	Beech	68	0	1	0	0	1	1	1	0	1	1	0	0	0	0	0	0	1	0	1	8
28	28-19	1105	5.300000191	28-19-BV-5	Living	Beech	18	0	0	0	0	0	0	0	0	0	0	0	0	0	0	0	0	0	0	0	0
28	28-19	1105	5.300000191	28-19-BV-9	Living	Beech	27	0	0	0	0	0	0	0	0	0	0	0	0	0	0	0	0	0	0	0	0
28	28-f�vr	1145	5	28-2-BV-11	Living	Pine	34.5	0	0	0	0	0	0	0	0	0	0	0	0	0	0	0	0	0	0	0	0
28	28-f�vr	1145	5	28-2-BV-24	Living	Pine	28	0	0	0	0	0	0	0	0	0	0	0	0	0	0	0	0	0	0	0	0
28	28-f�vr	1145	5	28-2-BV-23	Living	Pine	41.5	0	0	0	0	0	0	0	0	0	0	0	0	0	0	0	0	0	0	0	0
28	28-f�vr	1145	5	28-2-BV-17	Living	Pine	21.5	0	0	0	0	0	0	0	0	0	0	0	0	0	0	0	0	0	0	0	0
28	28-f�vr	1145	5	28-2-BV-19	Living	Pine	29	0	0	0	0	0	0	0	0	0	0	0	0	0	0	0	0	0	0	1	1
28	28-f�vr	1145	5	28-2-BV-21	Living	Pine	36	0	0	0	0	0	0	0	0	0	0	0	0	0	0	0	0	0	0	0	0
28	28-f�vr	1145	5	28-2-BV-14	Living	Pine	26.5	0	0	0	0	0	0	0	0	0	0	0	0	0	0	0	0	0	0	1	1
28	28-f�vr	1145	5	28-2-BV-8	Living	Pine	30	0	0	0	0	0	0	0	1	0	0	0	0	0	0	0	0	0	0	0	1
28	28-f�vr	1145	5	28-2-BV-25	Living	Pine	28.5	0	0	0	0	0	0	0	0	0	0	0	0	0	0	0	0	0	0	0	0
28	28-f�vr	1145	5	28-2-BV-2	Living	Pine	23	0	0	0	0	0	0	0	0	0	0	0	0	0	0	0	0	0	0	0	0
28	28-f�vr	1145	5	28-2-BV-9	Living	Pine	29.5	0	0	0	0	0	0	0	0	0	0	0	0	0	0	0	0	0	0	0	0
28	28-f�vr	1145	5	28-2-BV-13	Living	Pine	18	0	0	0	0	0	0	0	0	0	0	0	0	0	0	0	0	0	0	1	1
28	28-f�vr	1145	5	28-2-BV-16	Living	Pine	28	0	0	0	0	0	0	0	0	0	0	0	0	0	0	0	0	0	0	1	1
28	28-f�vr	1145	5	28-2-BV-4	Living	Pine	24.5	0	0	0	0	0	0	0	0	0	0	0	0	0	0	0	0	0	0	0	0
28	28-f�vr	1145	5	28-2-BV-5	Living	Pine	24.5	0	0	0	0	0	0	0	0	0	0	0	0	0	0	0	0	0	0	1	1
28	28-f�vr	1145	5	28-2-BV-6	Living	Pine	21	0	0	0	0	0	0	0	0	0	0	0	0	0	0	0	0	0	0	1	1
28	28-f�vr	1145	5	28-2-BV-29	Living	Pine	29.5	0	0	0	0	0	0	0	0	0	0	0	0	0	0	0	0	0	0	1	1
28	28-20	1113	5.300000191	28-20-BV-2	Living	Pine	21	0	0	0	0	0	0	0	0	0	0	0	0	0	0	0	0	0	0	0	0
28	28-20	1113	5.300000191	28-20-BV-33	Living	Beech	24	0	0	0	0	0	0	0	0	0	0	0	0	0	1	0	0	0	0	0	0
28	28-20	1113	5.300000191	28-20-BV-28	Living	Pine	35.5	0	0	0	0	0	0	0	0	0	0	0	0	0	0	0	0	0	0	0	0
28	28-20	1113	5.300000191	28-20-BV-5	Living	Pine	23	0	0	0	0	0	0	0	0	0	0	0	0	0	0	0	0	0	0	0	0
28	28-20	1113	5.300000191	28-20-BV-34	Living	Pine	26	0	0	0	0	0	0	0	0	0	0	0	0	0	0	0	0	0	0	0	0
28	28-20	1113	5.300000191	28-20-BV-30	Living	Pine	29.5	0	0	0	0	0	0	0	0	0	0	0	0	0	0	0	0	0	0	0	0
28	28-21	1101	5.199999809	28-21-BV-19	Living	Spruce	38.5	0	0	0	0	0	0	0	0	0	0	0	0	0	0	0	0	0	0	0	0
28	28-21	1101	5.199999809	28-21-BV-31	Living	Spruce	24	0	0	0	0	0	0	0	0	0	0	0	0	0	0	0	0	0	0	0	0
28	28-21	1101	5.199999809	28-21-BV-18	Living	Spruce	18	0	0	0	0	0	0	0	0	0	0	0	0	0	0	0	0	0	0	0	0
28	28-21	1101	5.199999809	28-21-BV-29	Living	Spruce	41.5	0	0	0	0	0	0	0	0	0	0	0	0	0	0	0	0	0	0	0	0
28	28-21	1101	5.199999809	28-21-BV-1	Living	Spruce	35	0	0	0	0	0	0	0	0	0	0	0	0	0	0	0	0	0	0	0	0
28	28-21	1101	5.199999809	28-21-BV-27	Living	Spruce	28	0	0	0	0	0	0	0	0	0	0	0	0	0	0	0	0	0	0	0	0
28	28-21	1101	5.199999809	28-21-BV-11	Living	Spruce	32.5	0	0	0	0	0	0	0	0	0	0	0	0	0	0	0	0	0	0	0	0
28	28-21	1101	5.199999809	28-21-BV-3	Living	Spruce	23	0	0	0	0	0	0	0	0	0	0	0	0	0	0	0	0	0	0	1	1
28	28-21	1101	5.199999809	28-21-BV-28	Living	Spruce	45.5	0	0	0	0	0	0	0	0	0	0	0	0	0	0	0	0	0	0	0	0
28	28-21	1101	5.199999809	28-21-BV-6	Living	Spruce	22	0	0	0	0	0	0	0	0	0	0	0	0	0	0	0	0	0	0	0	0
28	28-21	1101	5.199999809	28-21-BV-30	Living	Spruce	23	0	0	0	0	0	0	0	0	0	0	0	0	0	0	0	0	0	0	1	1
28	28-21	1101	5.199999809	28-21-BV-25	Living	Spruce	19	0	0	0	0	0	0	0	0	0	0	0	0	0	0	0	0	0	0	0	0
28	28-21	1101	5.199999809	28-21-BV-37	Living	Pine	39.5	0	0	0	0	0	0	0	0	0	0	0	0	0	0	0	0	0	0	0	0
28	28-21	1101	5.199999809	28-21-BV-32	Living	Spruce	21	0	0	0	0	0	0	0	0	0	0	0	0	0	0	0	0	0	0	0	0
28	28-21	1101	5.199999809	28-21-BV-5	Living	Spruce	22	0	0	0	0	0	0	0	0	0	0	0	0	0	0	0	0	0	1	1	2
28	28-21	1101	5.199999809	28-21-BV-36	Living	Spruce	71.5	0	0	0	0	0	0	0	0	0	0	0	0	0	0	0	0	0	0	0	0
28	28-21	1101	5.199999809	28-21-BV-35	Living	Spruce	36	0	0	0	0	0	0	0	0	0	0	0	0	0	0	0	0	0	1	1	2
28	28-21	1101	5.199999809	28-21-BV-22	Living	Spruce	24	0	0	0	0	0	0	0	0	0	0	0	0	0	0	0	0	0	0	0	0
28	28-22	1123	5.199999809	28-22-BV-13	Living	Beech	26	0	0	0	0	0	0	0	0	0	0	0	0	0	0	0	0	0	0	0	0
28	28-22	1123	5.199999809	28-22-BV-34	Living	Beech	23	0	0	0	0	0	0	0	0	0	0	0	0	0	0	0	0	0	0	0	0
28	28-22	1123	5.199999809	28-22-BV-37	Living	Beech	19	0	0	0	0	0	0	0	0	0	0	0	0	0	0	0	0	0	0	0	0
28	28-22	1123	5.199999809	28-22-BV-33	Living	Spruce	40	0	0	0	0	0	0	0	0	0	0	0	0	0	0	0	0	0	0	0	0
28	28-22	1123	5.199999809	28-22-BV-23	Living	Pine	21	0	0	0	0	0	0	0	0	0	0	0	0	0	0	0	0	0	0	0	0
28	28-22	1123	5.199999809	28-22-BV-43	Living	Pine	39	0	0	0	0	1	0	0	0	0	0	0	0	0	0	0	0	0	0	0	1
28	28-22	1123	5.199999809	28-22-BV-53	Living	Beech	28	0	0	0	0	0	0	0	0	0	0	0	0	0	0	0	0	0	0	0	0
28	28-22	1123	5.199999809	28-22-BV-26	Living	Pine	31	0	0	0	0	0	0	0	0	0	1	0	0	0	0	0	0	0	0	0	1
28	28-23	1130	5.199999809	28-23-BV-6	Living	Beech	44	0	0	0	0	0	0	0	0	0	0	1	0	0	0	0	0	0	0	0	1
28	28-23	1130	5.199999809	28-23-BV-11	Living	Beech	34.5	0	0	0	0	0	0	0	0	0	0	1	0	0	0	0	0	0	0	0	1
28	28-23	1130	5.199999809	28-23-BV-18	Living	Beech	54.5	0	0	0	0	0	0	0	0	0	0	1	0	0	1	1	0	0	0	0	2
28	28-23	1130	5.199999809	28-23-BV-22	Living	Beech	36	0	0	0	0	0	0	0	0	0	0	0	0	0	0	0	0	0	0	0	0
28	28-23	1130	5.199999809	28-23-BV-24	Living	Beech	37	0	0	0	0	0	0	0	0	0	0	1	0	0	0	0	0	0	0	0	1
28	28-23	1130	5.199999809	28-23-BV-17	Living	Beech	31.5	0	0	0	0	0	0	0	0	0	0	0	0	0	0	0	0	0	0	0	0
28	28-23	1130	5.199999809	28-23-BV-12	Living	Beech	39.5	0	0	0	0	0	0	0	0	0	0	1	0	0	0	0	0	0	0	0	1
28	28-23	1130	5.199999809	28-23-BV-15	Living	Beech	37.5	0	0	0	0	0	0	0	0	0	0	1	0	0	0	1	0	0	0	0	2
28	28-24	1234	5.199999809	28-24-BV-11	Living	Pine	27	0	0	0	0	0	0	0	0	0	0	0	0	0	0	0	0	0	0	0	0
28	28-24	1234	5.199999809	28-24-BV-9	Living	Pine	23	0	0	0	0	0	0	0	0	0	0	0	0	0	0	0	0	0	0	0	0
28	28-24	1234	5.199999809	28-24-BV-10	Living	Pine	34	0	0	0	0	0	0	0	0	0	0	0	0	0	0	0	0	0	0	0	0
28	28-24	1234	5.199999809	28-24-BV-8	Living	Pine	23	0	0	0	0	0	0	0	0	0	0	0	0	0	0	0	0	0	0	0	0
28	28-24	1234	5.199999809	28-24-BV-7	Living	Pine	24	0	0	0	0	0	0	0	0	0	0	0	0	0	0	0	0	0	0	0	0
28	28-24	1234	5.199999809	28-24-BV-16	Living	Pine	32.5	0	0	0	0	0	0	0	0	0	0	0	0	0	0	0	0	0	0	0	0
28	28-25	1192	5.199999809	28-25-BV-1	Living	Fir	68.5	0	0	0	0	0	0	0	0	0	0	0	0	0	0	0	0	0	0	0	0
28	28-25	1192	5.199999809	28-25-BV-15	Living	Fir	19	0	0	0	0	0	0	0	0	0	0	0	0	0	0	0	0	0	0	0	0
28	28-25	1192	5.199999809	28-25-BV-8	Living	Fir	56.5	0	0	0	0	0	0	0	0	0	0	0	0	0	0	0	0	0	0	0	0
28	28-25	1192	5.199999809	28-25-BV-6	Living	Fir	78	0	0	0	0	0	0	0	0	0	0	0	0	0	0	0	0	0	0	0	0
28	28-25	1192	5.199999809	28-25-BV-19	Living	Beech	35	0	0	0	0	0	0	0	0	0	0	0	0	0	0	0	0	0	0	0	0
28	28-25	1192	5.199999809	28-25-BV-9	Living	Beech	27	0	0	0	0	0	0	0	0	0	0	0	0	0	0	0	0	0	0	0	0
28	28-26	1144	4.699999809	28-26-BV-51	Living	Fir	24	0	0	0	0	0	0	0	0	0	0	0	0	0	0	0	0	0	0	0	0
28	28-26	1144	4.699999809	28-26-BV-63	Living	Fir	24	0	0	0	0	0	0	0	0	0	0	0	0	0	0	0	0	0	0	0	0
28	28-26	1144	4.699999809	28-26-BV-1	Living	Fir	33	0	0	0	0	0	0	0	0	0	0	0	0	0	0	0	0	0	0	0	0
28	28-26	1144	4.699999809	28-26-BV-70	Living	Fir	26	0	0	0	0	0	0	0	0	0	0	0	0	0	0	0	0	0	0	0	0
28	28-26	1144	4.699999809	28-26-BV-58	Living	Beech	38.5	0	0	0	0	0	0	0	0	0	0	0	0	0	0	0	0	0	0	0	0
28	28-26	1144	4.699999809	28-26-BV-36	Living	Fir	23	0	0	0	0	0	0	0	0	0	0	0	0	0	0	0	0	0	0	0	0
28	28-26	1144	4.699999809	28-26-BV-18	Living	Beech	26	0	0	0	0	0	0	0	0	0	0	0	0	0	0	0	0	0	0	0	0
28	28-26	1144	4.699999809	28-26-BV-64	Living	Fir	41.5	0	0	0	0	0	0	0	0	0	0	0	0	0	0	0	0	0	0	0	0
28	28-26	1144	4.699999809	28-26-BV-47	Living	Fir	27	0	0	0	0	0	0	0	0	0	0	0	0	0	0	0	0	0	0	0	0
28	28-26	1144	4.699999809	28-26-BV-30	Living	Fir	34.5	0	0	0	0	0	0	0	0	0	0	0	0	0	0	0	0	0	0	0	0
28	28-26	1144	4.699999809	28-26-BV-20	Living	Beech	18	0	0	0	0	0	0	0	0	0	0	0	0	0	0	0	0	0	0	0	0
28	28-26	1144	4.699999809	28-26-BV-37	Living	Fir	19	0	0	0	0	0	0	0	0	0	0	0	0	0	0	0	0	0	0	0	0
28	28-26	1144	4.699999809	28-26-BV-66	Living	Fir	46	0	0	0	0	0	0	0	0	0	0	0	0	0	0	0	0	0	0	0	0
28	28-27	1258	4.699999809	28-27-BV-19	Living	Oak	20	0	0	0	0	0	0	0	0	0	0	0	0	0	0	0	0	0	0	0	0
28	28-27	1258	4.699999809	28-27-BV-5	Living	Oak	18	0	0	0	0	0	0	0	1	0	0	0	0	0	0	0	0	0	0	0	1
28	28-27	1258	4.699999809	28-27-BV-21	Living	Oak	20	0	0	0	0	0	0	0	0	0	0	0	0	0	0	1	0	0	0	0	1
28	28-27	1258	4.699999809	28-27-BV-17	Living	Oak	25	0	0	0	0	0	0	0	0	0	0	0	0	0	0	0	0	0	0	0	0
28	28-27	1258	4.699999809	28-27-BV-3	Living	Oak	22	0	0	0	0	0	0	0	0	0	0	0	0	0	0	0	0	0	0	0	0
28	28-27	1258	4.699999809	28-27-BV-13	Living	Oak	18	0	0	0	0	0	0	0	0	0	0	0	0	0	0	0	0	0	0	0	0
28	28-27	1258	4.699999809	28-27-BV-12	Living	Oak	23	0	0	0	0	0	0	0	0	0	0	0	0	0	0	1	0	0	0	0	1
28	28-27	1258	4.699999809	28-27-BV-15	Living	Oak	25	0	0	0	0	0	0	0	0	0	0	0	0	0	0	0	0	0	0	0	0
28	28-27	1258	4.699999809	28-27-BV-2	Living	Beech	38.5	0	0	0	0	0	0	0	0	0	0	0	0	0	0	0	0	0	0	0	0
28	28-28	1041	4.800000191	28-28-BV-63	Living	Oak	24	0	0	0	0	0	0	0	0	0	0	0	0	0	1	0	0	0	0	0	0
28	28-29	1275	5.300000191	28-29-BV-1	Living	Pine	31.5	0	0	0	0	0	0	0	0	0	0	0	0	0	0	0	0	0	0	0	0
28	28-29	1275	5.300000191	28-29-BV-13	Living	Pine	29	0	0	0	0	0	0	0	0	0	0	0	0	0	0	0	0	0	0	0	0
28	28-29	1275	5.300000191	28-29-BV-11	Living	Pine	24	0	0	0	0	0	0	0	0	0	0	0	0	0	0	0	0	0	0	0	0
28	28-29	1275	5.300000191	28-29-BV-15	Living	Pine	29	0	0	0	0	0	0	0	0	0	0	0	0	0	0	0	0	0	0	0	0
28	28-29	1275	5.300000191	28-29-BV-2	Living	Pine	19	0	0	0	0	0	0	0	0	0	0	0	0	0	0	0	0	0	0	0	0
28	28-29	1275	5.300000191	28-29-BV-34	Living	Pine	25	0	0	0	0	0	0	0	0	0	0	0	0	0	0	0	0	0	0	0	0
28	28-29	1275	5.300000191	28-29-BV-14	Living	Pine	23	0	0	0	0	0	0	0	0	0	0	0	0	0	0	0	0	0	0	0	0
28	28-29	1275	5.300000191	28-29-BV-29	Living	Pine	26	0	0	0	0	0	0	0	0	0	0	0	0	0	0	0	0	0	0	0	0
28	28-29	1275	5.300000191	28-29-BV-19	Living	Pine	21	0	0	0	0	0	0	0	0	0	0	0	0	0	0	0	0	0	0	0	0
28	28-29	1275	5.300000191	28-29-BV-6	Living	Pine	28	0	0	0	0	0	0	0	0	0	0	0	0	0	0	0	0	0	0	0	0
28	28-29	1275	5.300000191	28-29-BV-21	Living	Pine	23	0	0	0	0	0	0	0	0	0	0	0	0	0	0	0	0	0	0	0	0
28	28-29	1275	5.300000191	28-29-BV-16	Living	Pine	26	0	0	0	0	0	0	0	0	0	0	0	0	0	0	0	0	0	0	0	0
28	28-29	1275	5.300000191	28-29-BV-12	Living	Pine	26	0	0	0	0	0	0	0	0	0	0	0	0	0	0	0	0	0	0	0	0
28	28-29	1275	5.300000191	28-29-BV-20	Living	Pine	28	0	0	0	0	0	0	0	0	0	0	0	0	0	0	0	0	0	0	0	0
28	28-29	1275	5.300000191	28-29-BV-28	Living	Pine	30	0	0	0	0	0	0	0	0	0	0	0	0	0	0	0	0	0	0	0	0
28	28-29	1275	5.300000191	28-29-BV-27	Living	Pine	24	0	0	0	0	0	0	0	0	0	0	0	0	0	0	0	0	0	0	0	0
28	28-29	1275	5.300000191	28-29-BV-33	Living	Pine	20	0	0	0	0	0	0	0	0	0	0	0	0	0	0	0	0	0	0	0	0
28	28-29	1275	5.300000191	28-29-BV-4	Living	Pine	30	0	0	0	0	0	0	0	0	0	0	0	0	0	0	0	0	0	0	0	0
28	28-29	1275	5.300000191	28-29-BV-31	Living	Pine	23	0	0	0	0	0	0	0	0	0	0	0	0	0	0	0	0	0	0	0	0
28	28-29	1275	5.300000191	28-29-BV-3	Living	Pine	18	0	0	0	0	0	0	0	0	0	0	0	0	0	0	0	0	0	0	0	0
28	28-29	1275	5.300000191	28-29-BV-32	Living	Pine	34	0	0	0	0	0	0	0	0	0	0	0	0	0	0	0	0	0	0	0	0
28	28-mars	1162	4.800000191	28-3-BV-41	Living	Pine	25	0	0	0	0	0	0	0	0	0	0	0	0	0	0	0	0	0	0	0	0
28	28-mars	1162	4.800000191	28-3-BV-11	Living	Pine	28	0	0	0	0	0	0	0	0	0	0	0	0	0	0	0	0	0	0	0	0
28	28-mars	1162	4.800000191	28-3-BV-29	Living	Pine	25	0	0	0	0	0	0	0	0	0	0	0	0	0	0	0	0	0	0	0	0
28	28-mars	1162	4.800000191	28-3-BV-14	Living	Pine	31	0	0	0	0	0	0	0	0	0	0	0	0	0	0	0	0	0	0	0	0
28	28-mars	1162	4.800000191	28-3-BV-2	Living	Pine	22	0	0	0	0	0	0	0	0	0	0	0	0	0	0	0	0	0	0	0	0
28	28-mars	1162	4.800000191	28-3-BV-15	Living	Pine	33.5	0	0	0	0	0	0	0	0	0	0	0	0	0	0	0	0	0	0	0	0
28	28-mars	1162	4.800000191	28-3-BV-16	Living	Pine	32	0	0	0	0	0	0	0	0	0	0	0	0	0	0	0	0	0	0	0	0
28	28-mars	1162	4.800000191	28-3-BV-21	Living	Pine	32	0	0	0	0	0	0	0	0	0	0	0	0	0	0	0	0	0	0	0	0
28	28-mars	1162	4.800000191	28-3-BV-48	Living	Pine	18	0	0	0	0	0	0	0	0	0	0	0	0	0	0	0	0	0	0	1	1
28	28-mars	1162	4.800000191	28-3-BV-38	Living	Pine	31.5	0	0	0	0	0	0	0	0	0	0	0	0	0	0	0	0	0	0	0	0
28	28-mars	1162	4.800000191	28-3-BV-27	Living	Pine	24	0	0	0	0	0	0	0	0	0	0	0	0	0	0	0	0	0	0	0	0
28	28-mars	1162	4.800000191	28-3-BV-44	Living	Pine	28	0	0	0	0	0	0	0	0	0	0	0	0	0	0	0	0	0	0	0	0
28	28-mars	1162	4.800000191	28-3-BV-46	Living	Pine	25	0	0	0	0	0	0	0	0	0	0	0	0	0	0	0	0	0	0	0	0
28	28-mars	1162	4.800000191	28-3-BV-6	Living	Pine	22	0	0	0	0	0	0	0	0	0	0	0	0	0	0	0	0	0	0	0	0
28	28-mars	1162	4.800000191	28-3-BV-54	Living	Pine	18	0	0	0	0	0	0	0	0	0	0	0	0	0	0	0	0	0	0	0	0
28	28-mars	1162	4.800000191	28-3-BV-8	Living	Pine	26	0	0	0	0	0	0	0	0	0	0	0	0	0	0	0	0	0	0	0	0
28	28-mars	1162	4.800000191	28-3-BV-32	Living	Pine	31.5	0	0	0	0	0	0	0	0	0	0	0	0	0	0	0	0	0	0	0	0
28	28-mars	1162	4.800000191	28-3-BV-9	Living	Pine	31	0	0	0	0	0	0	0	0	0	0	0	0	0	0	0	0	0	0	0	0
28	28-mars	1162	4.800000191	28-3-BV-3	Living	Pine	41	0	0	0	0	0	0	0	0	0	0	0	0	0	0	0	0	0	0	0	0
28	28-mars	1162	4.800000191	28-3-BV-52	Living	Pine	26	0	0	0	0	0	0	0	0	0	0	0	0	0	0	0	0	0	0	0	0
28	28-30	1205	5.300000191	28-30-BV-2	Living	Beech	41	0	0	0	0	0	0	0	1	0	0	1	0	0	0	0	0	0	0	0	2
28	28-30	1205	5.300000191	28-30-BV-4	Living	Beech	57	0	0	0	0	0	0	0	0	0	0	0	0	0	0	0	0	0	0	0	0
28	28-30	1205	5.300000191	28-30-BV-17	Living	Beech	39.5	1	1	0	0	0	0	1	1	0	0	1	0	0	0	0	0	0	0	0	5
28	28-30	1205	5.300000191	28-30-BV-16	Living	Beech	21	0	0	0	0	0	0	0	1	0	0	1	0	0	0	0	0	0	0	0	2
28	28-30	1205	5.300000191	28-30-BV-15	Living	Beech	47.5	0	0	0	0	0	0	0	1	0	0	0	0	0	1	1	0	0	0	0	2
28	28-30	1205	5.300000191	28-30-BV-8	Living	Beech	50.5	0	0	0	0	0	0	0	1	0	0	1	0	0	1	0	0	0	0	0	2
28	28-30	1205	5.300000191	28-30-BV-3	Living	Beech	43.5	0	1	0	0	0	0	0	1	0	0	1	0	0	0	1	0	0	0	0	4
28	28-30	1205	5.300000191	28-30-BV-14	Living	Beech	39	0	0	0	0	0	0	1	1	0	0	0	0	0	0	1	0	0	0	0	3
28	28-30	1205	5.300000191	28-30-BV-18	Living	Beech	35	0	0	0	0	0	0	0	1	0	0	1	0	0	0	0	0	0	0	0	2
28	28-30	1205	5.300000191	28-30-BV-13	Living	Beech	52.5	0	0	0	0	0	0	0	1	0	0	1	0	0	1	0	0	0	0	0	2
28	28-30	1205	5.300000191	28-30-BV-1	Living	Beech	36.5	0	0	0	0	0	0	0	1	0	0	1	0	0	1	1	0	0	0	0	3
28	28-30	1205	5.300000191	28-30-BV-9	Living	Beech	56	0	0	0	0	0	0	0	1	0	0	1	0	0	0	0	0	0	0	0	2
28	28-30	1205	5.300000191	28-30-BV-11	Living	Beech	51.5	0	0	0	0	0	0	0	1	0	0	1	0	0	1	0	0	0	0	0	2
28	28-31	1040	5.300000191	28-31-BV-1	Living	Spruce	68.5	0	0	0	0	0	0	0	0	0	0	0	0	0	0	0	0	0	0	0	0
28	28-31	1040	5.300000191	28-31-BV-2	Living	Beech	24	0	0	0	0	0	0	0	0	0	0	0	0	0	0	0	0	0	0	0	0
28	28-31	1040	5.300000191	28-31-BV-8	Living	Beech	44.5	0	0	0	0	0	0	0	0	0	0	0	0	0	0	0	0	0	0	0	0
28	28-32	1078	5.300000191	28-32-BV-1	Living	Beech	33.5	0	0	0	0	0	0	0	0	0	0	0	0	0	0	0	0	0	0	0	0
28	28-32	1078	5.300000191	28-32-BV-5	Living	Beech	22	0	0	0	0	0	0	0	0	0	0	0	0	0	0	0	0	0	0	0	0
28	28-32	1078	5.300000191	28-32-BV-12	Living	Beech	29	0	0	0	0	0	0	0	1	0	0	0	0	0	0	0	0	0	0	0	1
28	28-32	1078	5.300000191	28-32-BV-15	Living	Beech	53.5	1	0	0	0	1	0	1	0	0	0	0	0	0	0	0	0	0	0	0	3
28	28-32	1078	5.300000191	28-32-BV-16	Living	Beech	39.5	1	0	0	0	1	0	1	0	0	0	0	0	0	0	0	0	0	0	0	3
28	28-32	1078	5.300000191	28-32-BV-23	Living	Beech	23	0	0	0	0	0	0	0	0	0	0	0	0	0	0	0	0	0	0	0	0
28	28-32	1078	5.300000191	28-32-BV-17	Living	Beech	36	0	0	0	0	0	0	1	0	0	0	0	0	0	0	0	0	0	0	0	1
28	28-32	1078	5.300000191	28-32-BV-13	Living	Beech	28	0	0	0	0	0	0	0	0	0	0	0	0	0	0	0	0	0	0	0	0
28	28-33	1186	5.300000191	28-33-BV-14	Living	Beech	25	0	0	0	0	0	0	0	0	0	0	0	0	0	1	0	0	0	0	0	0
28	28-33	1186	5.300000191	28-33-BV-13	Living	Beech	36.5	0	0	0	0	0	0	0	1	0	0	1	0	0	1	1	0	0	0	0	3
28	28-33	1186	5.300000191	28-33-BV-15	Living	Beech	50.5	0	0	0	0	0	0	0	0	0	0	0	0	0	0	0	0	0	0	0	0
28	28-33	1186	5.300000191	28-33-BV-8	Living	Beech	33.5	0	1	0	0	0	0	0	1	0	0	0	0	0	0	0	0	0	0	0	2
28	28-33	1186	5.300000191	28-33-BV-21	Living	Beech	75.5	0	0	0	0	0	0	0	1	0	0	1	0	0	0	0	0	0	0	0	2
28	28-33	1186	5.300000191	28-33-BV-2	Living	Beech	70.5	0	0	0	0	0	0	0	1	0	0	0	0	0	1	1	0	0	0	0	2
28	28-33	1186	5.300000191	28-33-BV-30	Living	Beech	55	0	0	0	0	0	0	0	0	0	0	0	0	0	0	0	0	0	0	0	0
28	28-33	1186	5.300000191	28-33-BV-35	Living	Beech	73.5	0	1	0	0	1	0	1	1	0	0	1	0	0	0	1	0	0	0	0	6
28	28-33	1186	5.300000191	28-33-BV-22	Living	Beech	48	0	0	0	0	0	0	0	1	0	0	1	0	0	0	0	0	0	0	0	2
28	28-33	1186	5.300000191	28-33-BV-5	Living	Beech	30.5	0	0	0	0	0	0	0	0	0	0	0	0	0	0	0	0	0	0	0	0
28	28-33	1186	5.300000191	28-33-BV-12	Living	Beech	52.5	0	0	0	0	0	0	0	1	0	0	1	0	0	0	0	0	0	0	0	2
28	28-33	1186	5.300000191	28-33-BV-28	Living	Beech	36.5	1	0	0	0	0	0	1	1	0	0	1	0	0	1	0	0	0	0	0	4
28	28-33	1186	5.300000191	28-33-BV-29	Living	Beech	64.5	1	1	0	0	0	0	0	1	0	0	1	0	0	0	1	0	0	0	0	5
28	28-33	1186	5.300000191	28-33-BV-24	Living	Beech	52	0	0	0	0	0	0	0	0	0	0	1	0	0	0	0	0	0	0	0	1
28	28-33	1186	5.300000191	28-33-BV-3	Living	Beech	21	0	0	0	0	0	0	0	0	0	0	0	0	0	0	0	0	0	0	0	0
28	28-33	1186	5.300000191	28-33-BV-1	Living	Beech	54.5	0	0	0	0	0	0	0	1	0	0	1	0	0	0	1	0	0	0	0	3
28	28-34	1066	4.699999809	28-34-BV-7	Living	Spruce	40	0	0	0	0	0	0	0	0	0	0	0	0	0	0	0	0	0	0	0	0
28	28-34	1066	4.699999809	28-34-BV-5	Living	Fir	35	0	0	0	0	0	0	0	0	0	0	0	0	0	1	0	0	0	0	0	0
28	28-34	1066	4.699999809	28-34-BV-10	Living	Beech	22	0	0	0	0	0	0	0	0	0	0	0	0	0	0	0	0	0	0	0	0
28	28-34	1066	4.699999809	28-34-BV-6	Living	Beech	19	0	0	0	0	0	0	0	0	0	0	0	0	0	0	0	0	0	0	0	0
28	28-34	1066	4.699999809	28-34-BV-17	Living	Spruce	52	0	0	0	0	0	0	0	0	0	0	0	0	0	0	0	0	0	0	0	0
28	28-35	1046	4.699999809	28-35-BV-27	Living	Fir	29	0	0	0	0	0	0	0	0	0	0	0	0	0	0	0	0	0	0	0	0
28	28-35	1046	4.699999809	28-35-BV-28	Living	Oak	35.5	0	0	0	0	0	0	0	0	0	0	0	0	0	0	1	0	0	0	0	1
28	28-35	1046	4.699999809	28-35-BV-25	Living	Fir	63.5	0	0	0	0	0	0	0	0	0	0	0	0	0	0	0	0	0	0	0	0
28	28-35	1046	4.699999809	28-35-BV-33	Living	Oak	40.5	0	0	0	0	0	0	0	0	0	0	0	0	0	0	0	0	0	0	0	0
28	28-35	1046	4.699999809	28-35-BV-24	Living	Oak	22	0	0	0	0	0	0	0	0	0	0	0	0	0	0	0	0	0	0	0	0
28	28-35	1046	4.699999809	28-35-BV-30	Living	Oak	40	0	0	0	0	0	0	0	0	0	0	0	0	0	0	1	0	0	0	0	1
28	28-35	1046	4.699999809	28-35-BV-7	Living	Fir	25	0	0	0	0	0	0	0	0	0	0	0	0	0	0	0	0	0	0	0	0
28	28-35	1046	4.699999809	28-35-BV-61	Living	Oak	37	0	0	0	0	0	0	0	0	0	0	0	0	0	0	1	0	0	0	0	1
28	28-35	1046	4.699999809	28-35-BV-29	Living	Oak	29	0	0	0	0	0	0	0	0	0	0	0	0	0	0	0	0	0	0	0	0
28	28-36	995	5	28-36-BV-17	Living	Fir	39.5	0	0	0	0	0	0	0	0	0	0	0	0	0	0	0	0	0	0	0	0
28	28-36	995	5	28-36-BV-16	Living	Oak	42.5	0	0	0	0	0	0	0	0	0	0	0	0	0	0	1	0	0	0	0	1
28	28-36	995	5	28-36-BV-13	Living	Oak	19	0	0	0	0	0	0	0	0	0	0	0	0	0	0	0	0	0	0	0	0
28	28-36	995	5	28-36-BV-53	Living	Oak	29.5	0	0	0	0	0	0	0	0	0	0	0	0	0	0	1	0	0	0	0	1
28	28-36	995	5	28-36-BV-1	Living	Pine	44	0	0	0	0	0	0	0	0	0	0	0	0	0	0	0	0	0	0	0	0
28	28-36	995	5	28-36-BV-2	Living	Beech	49	0	0	0	0	0	0	0	0	0	0	0	0	0	0	0	0	0	0	0	0
28	28-36	995	5	28-36-BV-67	Living	Beech	39.5	0	0	0	0	0	0	0	0	0	0	0	0	0	0	0	0	0	0	0	0
28	28-36	995	5	28-36-BV-12	Living	Fir	60.5	0	0	0	0	0	0	0	0	0	0	0	0	0	0	0	0	0	0	0	0
28	28-36	995	5	28-36-BV-58	Living	Oak	22	0	0	0	0	0	0	0	0	0	0	0	0	0	0	0	0	0	0	0	0
28	28-36	995	5	28-36-BV-65	Living	Fir	59	0	0	0	0	0	0	0	0	0	0	0	0	0	0	0	0	0	0	0	0
28	28-36	995	5	28-36-BV-50	Living	Oak	21	0	0	0	0	0	0	0	0	0	0	0	0	0	0	0	0	0	0	0	0
28	28-36	995	5	28-36-BV-57	Living	Pine	42	0	0	0	0	0	0	0	0	1	0	0	0	0	0	0	0	0	0	0	1
28	28-36	995	5	28-36-BV-51	Living	Pine	45	0	0	0	0	0	0	0	0	0	0	0	0	0	0	0	0	0	0	0	0
28	28-36	995	5	28-36-BV-48	Living	Spruce	89.5	0	0	0	0	0	0	0	0	0	0	0	0	0	0	0	0	0	0	0	0
28	28-36	995	5	28-36-BV-40	Living	Fir	21	0	0	0	0	0	0	0	0	0	0	0	0	0	0	0	0	0	0	0	0
28	28-36	995	5	28-36-BV-4	Living	Beech	44	0	0	0	0	0	0	0	0	0	0	0	0	0	0	0	0	0	0	0	0
28	28-36	995	5	28-36-BV-43	Living	Oak	38	0	0	0	0	0	0	0	0	0	0	0	0	0	0	0	0	0	0	0	0
28	28-37	1020	5	28-37-BV-11	Living	Beech	25	0	0	0	0	0	0	0	0	0	0	1	0	0	0	0	0	0	0	0	1
28	28-37	1020	5	28-37-BV-18	Living	Beech	22	0	0	0	0	0	0	0	0	0	0	0	0	0	0	0	0	0	0	0	0
28	28-37	1020	5	28-37-BV-31	Living	Beech	21	0	0	0	0	0	0	0	0	0	0	0	0	0	0	0	0	0	0	0	0
28	28-37	1020	5	28-37-BV-43	Living	Beech	30	0	0	0	0	0	0	0	0	0	0	0	0	0	0	0	0	0	0	0	0
28	28-37	1020	5	28-37-BV-9	Living	Beech	26	0	0	0	0	0	0	0	0	0	0	0	0	0	0	0	0	0	0	0	0
28	28-37	1020	5	28-37-BV-5	Living	Beech	27	0	1	0	0	0	0	1	0	0	0	0	0	0	0	0	0	0	0	0	2
28	28-37	1020	5	28-37-BV-30	Living	Beech	27	0	0	0	0	0	0	0	0	0	0	0	0	0	0	1	0	0	0	0	1
28	28-37	1020	5	28-37-BV-8	Living	Beech	34	0	0	0	0	0	0	0	0	0	0	0	0	0	0	0	0	0	0	0	0
28	28-37	1020	5	28-37-BV-28	Living	Beech	27	0	0	0	0	0	0	1	0	0	0	0	0	0	0	1	0	0	0	0	2
28	28-37	1020	5	28-37-BV-19	Living	Beech	36	0	1	0	0	0	0	0	0	0	0	0	0	0	0	1	0	0	0	0	2
28	28-37	1020	5	28-37-BV-27	Living	Beech	47	0	0	0	0	0	0	0	0	0	0	0	0	0	0	0	0	0	0	0	0
28	28-37	1020	5	28-37-BV-7	Living	Beech	46	0	0	0	0	0	0	1	0	0	0	0	0	0	0	1	0	0	0	0	2
28	28-37	1020	5	28-37-BV-16	Living	Beech	21	0	0	0	0	0	0	0	0	0	0	0	0	0	0	0	0	0	0	0	0
28	28-38	1108	4.699999809	28-38-BV-9	Living	Beech	64	0	0	0	0	0	0	0	0	0	0	0	0	0	1	0	0	0	0	0	0
28	28-38	1108	4.699999809	28-38-BV-18	Living	Beech	79	0	0	0	0	0	0	0	0	0	0	0	1	0	1	0	0	0	0	0	1
28	28-38	1108	4.699999809	28-38-BV-21	Living	Beech	36.5	0	0	0	0	0	0	0	0	0	0	0	0	0	1	0	0	0	0	0	0
28	28-38	1108	4.699999809	28-38-BV-7	Living	Beech	82	0	0	0	0	0	0	0	0	0	0	1	0	0	1	0	1	0	0	0	2
28	28-38	1108	4.699999809	28-38-BV-22	Living	Oak	37	0	0	0	0	0	0	0	0	0	0	0	0	0	1	0	0	0	0	0	0
28	28-39	1165	4.699999809	28-39-BV-23	Living	Beech	20	0	0	0	0	0	0	0	0	0	0	0	0	0	0	0	0	0	0	0	0
28	28-39	1165	4.699999809	28-39-BV-15	Living	Beech	60.5	0	0	0	0	0	0	0	0	0	0	0	0	0	0	0	0	0	0	0	0
28	28-39	1165	4.699999809	28-39-BV-7	Living	Beech	66	0	0	0	0	0	0	0	0	0	0	0	0	0	0	1	0	0	0	0	1
28	28-39	1165	4.699999809	28-39-BV-5	Living	Beech	55.5	0	0	0	0	0	0	0	0	0	0	0	0	0	0	0	0	0	0	0	0
28	28-39	1165	4.699999809	28-39-BV-8	Living	Beech	63.5	0	0	0	0	0	0	0	0	0	0	0	0	0	0	0	0	0	0	0	0
28	28-39	1165	4.699999809	28-39-BV-3	Living	Beech	30.5	0	0	0	0	0	0	0	0	0	0	0	0	0	0	0	0	0	0	0	0
28	28-39	1165	4.699999809	28-39-BV-16	Living	Beech	25	0	0	0	0	0	0	0	0	0	0	0	0	0	0	0	0	0	0	0	0
28	28-39	1165	4.699999809	28-39-BV-17	Living	Beech	65.5	0	1	0	0	0	0	0	0	0	0	0	0	0	0	1	0	0	0	0	2
28	28-39	1165	4.699999809	28-39-BV-21	Living	Beech	60	0	0	0	0	0	0	0	0	0	0	0	0	0	0	1	0	0	0	0	1
28	28-39	1165	4.699999809	28-39-BV-19	Living	Beech	60.5	0	0	0	0	0	0	0	0	0	0	0	0	0	1	0	0	0	0	0	0
28	28-39	1165	4.699999809	28-39-BV-18	Living	Beech	75	0	0	0	0	0	0	0	0	0	0	0	0	0	0	1	0	0	0	0	1
28	28-avr	1038	4.900000095	28-4-BV-50	Living	Fir	18	0	0	0	0	0	0	0	0	0	0	0	0	0	0	0	0	0	0	0	0
28	28-avr	1038	4.900000095	28-4-BV-31	Living	Fir	24	0	0	0	0	0	0	0	0	0	0	0	0	0	0	0	0	0	0	0	0
28	28-avr	1038	4.900000095	28-4-BV-32	Living	Fir	33.5	0	0	0	0	0	0	0	0	0	0	0	0	0	0	0	0	0	1	0	1
28	28-avr	1038	4.900000095	28-4-BV-40	Living	Fir	21	0	0	0	0	0	0	0	0	0	0	0	0	0	0	0	0	0	0	0	0
28	28-avr	1038	4.900000095	28-4-BV-1	Living	Pine	30	0	0	0	0	0	0	0	0	0	0	0	0	0	0	0	0	0	0	0	0
28	28-avr	1038	4.900000095	28-4-BV-52	Living	Fir	36	0	0	0	0	0	0	0	0	0	0	0	0	0	0	0	0	0	1	0	1
28	28-avr	1038	4.900000095	28-4-BV-78	Living	Beech	22	0	0	0	0	0	0	0	0	0	0	0	0	0	0	0	0	0	0	0	0
28	28-avr	1038	4.900000095	28-4-BV-2	Living	Pine	29	0	0	0	0	0	0	0	0	0	0	0	0	0	0	0	0	0	1	0	1
28	28-40	1157	5	28-40-BV-21	Living	Beech	36.5	0	0	0	0	0	0	0	0	0	0	0	0	0	0	0	0	0	0	0	0
28	28-40	1157	5	28-40-BV-39	Living	Pine	38.5	0	0	0	0	0	0	0	0	0	0	0	0	0	0	1	0	0	0	0	1
28	28-40	1157	5	28-40-BV-38	Living	Pine	35	0	0	0	0	0	0	0	0	0	0	0	0	0	1	0	0	0	0	0	0
28	28-40	1157	5	28-40-BV-50	Living	Pine	35.5	0	0	0	0	0	0	0	0	0	0	0	0	0	1	1	0	0	0	0	1
28	28-40	1157	5	28-40-BV-47	Living	Pine	32	0	0	0	0	0	0	0	0	0	0	0	0	0	1	0	0	0	0	0	0
28	28-40	1157	5	28-40-BV-7	Living	Oak	18	0	0	0	0	0	0	0	0	0	0	0	0	0	0	0	0	0	0	0	0
28	28-40	1157	5	28-40-BV-31	Living	Pine	38	0	0	0	0	0	0	0	0	0	0	0	0	0	1	0	0	0	0	0	0
28	28-41	1049	5.400000095	28-41-BV-4	Living	Pine	34	0	0	0	0	0	0	0	0	0	0	0	0	0	1	0	0	0	0	0	0
28	28-41	1049	5.400000095	28-41-BV-8	Living	Pine	22	0	0	0	0	0	0	0	0	0	0	0	0	0	1	0	0	0	0	1	1
28	28-41	1049	5.400000095	28-41-BV-3	Living	Oak	24.5	0	0	0	0	0	0	0	0	0	0	0	0	0	0	0	0	0	0	0	0
28	28-41	1049	5.400000095	28-41-BV-9	Living	Pine	34	0	0	0	0	0	0	0	0	0	0	0	0	0	1	0	0	0	0	0	0
28	28-41	1049	5.400000095	28-41-BV-26	Living	Oak	23	0	0	0	0	0	0	0	0	0	0	0	0	0	0	0	0	0	0	0	0
28	28-41	1049	5.400000095	28-41-BV-2	Living	Oak	20	0	0	0	0	0	0	0	0	0	0	0	0	0	1	0	0	0	0	0	0
28	28-41	1049	5.400000095	28-41-BV-28	Living	Pine	32.5	0	0	0	0	0	0	0	0	0	0	0	0	0	1	0	0	0	0	0	0
28	28-41	1049	5.400000095	28-41-BV-12	Living	Oak	31	0	0	0	0	0	0	0	0	0	0	0	0	0	0	0	0	0	0	0	0
28	28-42	1190	5.400000095	28-42-BV-5	Living	Pine	22	0	0	0	0	0	0	0	0	0	0	0	0	0	0	0	0	0	0	0	0
28	28-42	1190	5.400000095	28-42-BV-10	Living	Pine	35.5	0	0	0	0	0	0	0	0	0	0	0	0	0	0	0	0	0	0	0	0
28	28-42	1190	5.400000095	28-42-BV-2	Living	Pine	30.5	0	0	0	0	0	0	0	0	0	0	0	0	0	0	0	0	0	0	0	0
28	28-42	1190	5.400000095	28-42-BV-19	Living	Pine	26	0	0	0	0	0	0	0	0	0	0	0	0	0	0	0	0	0	0	0	0
28	28-42	1190	5.400000095	28-42-BV-14	Living	Pine	25	0	0	0	0	0	0	0	0	0	0	0	0	0	0	0	0	0	0	0	0
28	28-42	1190	5.400000095	28-42-BV-6	Living	Pine	33	0	0	0	0	0	0	0	0	0	0	0	0	0	0	0	0	0	0	0	0
28	28-42	1190	5.400000095	28-42-BV-3	Living	Pine	44	0	0	0	0	0	0	0	0	0	0	0	0	0	0	0	0	0	0	0	0
28	28-42	1190	5.400000095	28-42-BV-4	Living	Pine	22	0	0	0	0	0	0	0	0	0	0	0	0	0	0	0	0	0	0	0	0
28	28-42	1190	5.400000095	28-42-BV-1	Living	Pine	18	0	0	0	0	0	0	0	0	0	0	0	0	0	0	0	0	0	0	0	0
28	28-42	1190	5.400000095	28-42-BV-18	Living	Pine	45.5	0	0	0	0	0	0	0	0	0	0	0	0	0	0	0	0	0	0	0	0
28	28-42	1190	5.400000095	28-42-BV-17	Living	Pine	21	0	0	0	0	0	0	0	0	0	0	0	0	0	0	0	0	0	0	0	0
28	28-43	975	5.400000095	28-43-BV-6	Living	Pine	43.5	0	0	0	0	0	0	0	0	0	0	0	0	0	0	0	0	0	0	0	0
28	28-43	975	5.400000095	28-43-BV-8	Living	Pine	41.5	0	0	0	0	0	0	0	0	0	0	0	0	0	0	0	0	0	0	0	0
28	28-43	975	5.400000095	28-43-BV-3	Living	Pine	32.5	0	0	0	0	0	0	0	0	0	0	0	0	0	0	0	0	0	0	0	0
28	28-43	975	5.400000095	28-43-BV-4	Living	Pine	37	0	0	0	0	0	0	0	1	0	0	0	0	0	0	0	0	0	0	0	1
28	28-43	975	5.400000095	28-43-BV-1	Living	Pine	39.5	0	0	0	0	0	0	0	0	0	0	0	0	0	0	0	0	0	0	0	0
28	28-43	975	5.400000095	28-43-BV-19	Living	Pine	29.5	0	0	0	0	0	0	0	0	0	0	0	0	0	0	0	0	0	0	0	0
28	28-43	975	5.400000095	28-43-BV-24	Living	Pine	39	0	0	0	0	0	0	0	0	0	0	0	0	0	0	0	0	0	0	0	0
28	28-43	975	5.400000095	28-43-BV-22	Living	Pine	35	0	0	0	0	0	0	0	0	0	0	0	0	0	0	0	0	0	0	0	0
28	28-43	975	5.400000095	28-43-BV-2	Living	Pine	45	0	0	0	0	0	0	0	0	0	0	0	0	0	0	0	0	0	0	0	0
28	28-43	975	5.400000095	28-43-BV-15	Living	Pine	36	0	0	0	0	0	0	0	0	0	0	0	0	0	0	0	0	0	0	0	0
28	28-43	975	5.400000095	28-43-BV-18	Living	Pine	32	0	0	0	0	0	0	0	0	0	0	0	0	0	0	0	0	0	0	0	0
28	28-43	975	5.400000095	28-43-BV-12	Living	Pine	32	0	0	0	0	0	0	0	0	0	0	0	0	0	0	0	0	0	0	0	0
28	28-43	975	5.400000095	28-43-BV-20	Living	Spruce	29	0	0	0	0	0	0	0	0	0	0	0	0	0	0	0	0	0	0	0	0
28	28-43	975	5.400000095	28-43-BV-13	Living	Pine	44.5	0	0	0	0	0	0	0	0	0	0	0	0	0	0	0	0	0	0	0	0
28	28-43	975	5.400000095	28-43-BV-23	Living	Pine	41	0	0	0	0	0	0	0	0	0	0	0	0	0	0	0	0	0	0	0	0
28	28-43	975	5.400000095	28-43-BV-17	Living	Pine	28	0	0	0	0	0	0	0	0	0	0	0	0	0	0	0	0	0	0	1	1
28	28-43	975	5.400000095	28-43-BV-14	Living	Pine	32	0	0	0	0	0	0	0	0	0	0	0	0	0	0	0	0	0	0	0	0
28	28-43	975	5.400000095	28-43-BV-21	Living	Pine	45	0	0	0	0	0	0	0	0	0	0	0	0	0	0	0	0	0	0	0	0
28	28-44	935	5.400000095	28-44-BV-5	Living	Pine	37.5	0	0	0	0	0	0	0	0	0	0	0	0	0	0	0	0	0	0	0	0
28	28-44	935	5.400000095	28-44-BV-28	Living	Pine	29	0	0	0	0	0	0	0	0	0	0	0	0	0	0	0	0	0	0	0	0
28	28-44	935	5.400000095	28-44-BV-15	Living	Pine	26	0	0	0	0	0	0	0	0	0	0	0	0	0	0	0	0	0	0	0	0
28	28-44	935	5.400000095	28-44-BV-2	Living	Pine	24	0	0	0	0	0	0	0	0	0	0	0	0	0	0	0	0	0	1	0	1
28	28-44	935	5.400000095	28-44-BV-7	Living	Pine	32.5	0	0	0	0	0	0	0	0	0	0	0	0	0	0	0	0	0	0	0	0
28	28-44	935	5.400000095	28-44-BV-25	Living	Pine	28	0	0	0	0	0	0	0	0	0	0	0	0	0	0	0	0	0	0	0	0
28	28-44	935	5.400000095	28-44-BV-6	Living	Pine	23	0	0	0	0	0	0	0	0	0	0	0	0	0	0	0	0	0	0	0	0
28	28-44	935	5.400000095	28-44-BV-12	Living	Oak	37	0	0	0	0	0	0	0	0	0	0	0	0	0	0	0	0	0	0	0	0
28	28-44	935	5.400000095	28-44-BV-3	Living	Pine	18	0	0	0	0	0	0	0	0	0	0	0	0	0	0	0	0	0	1	0	1
28	28-44	935	5.400000095	28-44-BV-27	Living	Pine	33	0	0	0	0	0	0	0	0	0	0	0	0	0	0	0	0	0	1	0	1
28	28-44	935	5.400000095	28-44-BV-14	Living	Pine	25	0	0	0	0	0	0	0	0	0	0	0	0	0	0	0	0	0	0	0	0
28	28-44	935	5.400000095	28-44-BV-4	Living	Pine	37	0	0	0	0	0	0	0	0	0	0	0	0	0	0	0	0	0	0	0	0
28	28-44	935	5.400000095	28-44-BV-10	Living	Oak	43.5	0	0	0	0	0	0	0	0	0	0	0	0	0	0	0	0	0	0	0	0
28	28-44	935	5.400000095	28-44-BV-1	Living	Pine	44.5	0	0	0	0	0	0	0	0	0	0	0	0	0	0	0	0	0	0	0	0
28	28-mai	1077	4.900000095	28-5-BV-78	Living	Pine	24	0	0	0	0	0	0	0	0	0	0	0	0	0	0	0	0	0	0	0	0
28	28-mai	1077	4.900000095	28-5-BV-75	Living	Pine	27	0	0	0	0	0	0	0	0	0	0	0	0	0	0	0	0	0	0	0	0
28	28-mai	1077	4.900000095	28-5-BV-79	Living	Pine	28	0	0	0	0	0	0	0	0	0	0	0	0	0	0	0	0	0	0	0	0
28	28-mai	1077	4.900000095	28-5-BV-22	Living	Pine	21	0	0	0	0	0	0	0	0	0	0	0	0	0	0	0	0	0	1	0	1
28	28-mai	1077	4.900000095	28-5-BV-1	Living	Pine	26	0	0	0	0	0	0	0	0	0	0	0	0	0	0	0	0	0	0	0	0
28	28-mai	1077	4.900000095	28-5-BV-30	Living	Pine	21	0	0	0	0	0	0	0	0	0	0	0	0	0	0	0	0	0	0	1	1
28	28-mai	1077	4.900000095	28-5-BV-23	Living	Pine	30.5	0	0	0	0	0	0	0	0	0	0	0	0	0	0	0	0	0	0	0	0
28	28-mai	1077	4.900000095	28-5-BV-37	Living	Pine	31.5	0	0	0	0	0	0	0	0	0	0	0	0	0	0	0	0	0	0	0	0
28	28-juin	1113	4.900000095	28-6-BV-11	Living	Pine	35	0	0	0	0	0	0	0	0	0	0	0	0	0	0	0	0	0	0	0	0
28	28-juin	1113	4.900000095	28-6-BV-1	Living	Pine	37.5	0	0	0	0	0	0	0	0	0	0	0	0	0	0	0	0	0	0	1	1
28	28-juin	1113	4.900000095	28-6-BV-10	Living	Pine	43.5	0	0	0	0	0	0	0	0	0	0	0	0	0	0	0	0	0	0	0	0
28	28-juin	1113	4.900000095	28-6-BV-2	Living	Pine	43.5	0	0	0	0	0	0	0	0	0	0	0	0	0	0	0	0	0	0	0	0
28	28-juin	1113	4.900000095	28-6-BV-12	Living	Pine	59	0	0	0	0	0	0	0	0	0	0	0	0	0	0	0	0	0	1	1	2
28	28-juil	1056	4.900000095	28-7-BV-31	Living	Pine	19	0	0	0	0	0	0	0	0	0	0	0	0	0	0	0	0	0	0	0	0
28	28-juil	1056	4.900000095	28-7-BV-14	Living	Fir	28	0	0	0	0	0	0	0	0	0	0	0	0	0	0	0	0	0	0	0	0
28	28-juil	1056	4.900000095	28-7-BV-62	Living	Pine	44	0	0	0	0	0	0	0	0	0	0	0	0	0	0	0	0	0	0	0	0
28	28-juil	1056	4.900000095	28-7-BV-34	Living	Pine	38	0	0	0	0	0	0	0	0	0	0	0	0	0	0	0	0	0	0	0	0
28	28-juil	1056	4.900000095	28-7-BV-53	Living	Pine	37.5	0	0	0	0	0	0	0	0	0	0	0	0	0	0	0	0	0	0	0	0
28	28-juil	1056	4.900000095	28-7-BV-37	Living	Pine	29	0	0	0	0	0	0	0	0	0	0	0	0	0	0	0	0	0	0	0	0
28	28-juil	1056	4.900000095	28-7-BV-48	Living	Pine	23	0	0	0	0	0	0	0	0	0	0	0	0	0	0	0	0	0	0	0	0
28	28-juil	1056	4.900000095	28-7-BV-41	Living	Pine	21	0	0	0	0	0	0	0	0	0	0	0	0	0	0	0	0	0	0	1	1
28	28-juil	1056	4.900000095	28-7-BV-56	Living	Pine	30.5	0	0	0	0	0	0	0	0	0	0	0	0	0	0	0	0	0	0	0	0
28	28-juil	1056	4.900000095	28-7-BV-36	Living	Pine	20	0	0	0	0	0	0	0	0	0	0	0	0	0	0	0	0	0	1	0	1
28	28-juil	1056	4.900000095	28-7-BV-61	Living	Pine	35.5	0	0	0	0	0	0	0	0	0	0	0	0	0	0	0	0	0	0	0	0
28	28-juil	1056	4.900000095	28-7-BV-47	Living	Pine	35.5	0	0	0	0	0	0	0	0	0	0	0	0	0	0	0	0	0	0	0	0
28	28-ao�t	1061	4.900000095	28-8-BV-23	Living	Spruce	20	0	0	0	0	0	0	0	0	0	0	0	0	0	0	0	0	0	0	0	0
28	28-ao�t	1061	4.900000095	28-8-BV-1	Living	Pine	25	0	0	0	0	0	0	0	0	0	0	0	0	0	0	0	0	0	0	1	1
28	28-ao�t	1061	4.900000095	28-8-BV-8	Living	Pine	23	0	0	0	0	0	0	0	0	0	0	0	0	0	0	0	0	0	0	0	0
28	28-ao�t	1061	4.900000095	28-8-BV-11	Living	Pine	26	0	0	0	0	0	0	0	0	0	0	0	0	0	0	0	0	0	0	0	0
28	28-ao�t	1061	4.900000095	28-8-BV-7	Living	Pine	33	0	0	0	0	0	0	0	0	0	0	0	0	0	0	0	0	0	0	1	1
28	28-ao�t	1061	4.900000095	28-8-BV-13	Living	Pine	18	0	0	0	0	0	0	0	0	0	0	0	0	0	0	0	0	0	0	1	1
28	28-ao�t	1061	4.900000095	28-8-BV-6	Living	Pine	24	0	0	0	0	0	0	0	0	0	0	0	0	0	0	0	0	0	0	1	1
28	28-sept	1135	4.699999809	28-9-BV-16	Living	Spruce	18	0	0	0	0	0	0	0	0	0	0	0	0	0	0	0	0	0	0	0	0
30	30-janv	1120	6.400000095	30-1-BV-24	Living	Beech	19	0	0	0	0	0	0	0	0	0	0	0	0	0	0	0	0	0	0	0	0
30	30-janv	1120	6.400000095	30-1-BV-48	Living	Beech	38.5	0	0	0	0	0	0	0	0	0	0	0	0	0	0	0	0	0	0	0	0
30	30-janv	1120	6.400000095	30-1-BV-2	Living	Oak	26	0	0	0	0	0	0	0	0	0	0	0	0	0	0	0	0	0	0	0	0
30	30-janv	1120	6.400000095	30-1-BV-22	Living	Beech	24	0	0	0	0	0	0	0	0	0	0	0	0	0	0	0	0	0	0	0	0
30	30-janv	1120	6.400000095	30-1-BV-23	Living	Beech	33.5	0	0	0	0	0	0	0	0	0	0	0	0	0	0	0	0	0	0	0	0
30	30-janv	1120	6.400000095	30-1-BV-20	Living	Beech	37.5	0	0	0	0	0	0	0	0	0	0	0	0	0	0	0	0	0	0	0	0
30	30-janv	1120	6.400000095	30-1-BV-40	Living	Beech	29	0	0	0	0	0	0	0	0	0	0	0	0	0	0	0	0	0	0	0	0
30	30-janv	1120	6.400000095	30-1-BV-9	Living	Beech	26	0	0	0	0	0	0	0	0	0	0	0	0	0	0	0	0	0	0	0	0
30	30-janv	1120	6.400000095	30-1-BV-8	Living	Beech	22	0	0	0	0	0	0	0	0	0	0	0	0	0	0	0	0	0	0	0	0
30	30-janv	1120	6.400000095	30-1-BV-38	Living	Beech	19	0	0	0	0	0	0	0	0	0	0	0	0	0	0	0	0	0	0	0	0
30	30-janv	1120	6.400000095	30-1-BV-49	Living	Beech	35	0	0	0	0	0	0	0	0	0	0	0	0	0	0	0	0	0	0	0	0
30	30-janv	1120	6.400000095	30-1-BV-39	Living	Beech	25	0	0	0	0	0	0	0	0	0	0	0	0	0	0	0	0	0	0	0	0
30	30-janv	1120	6.400000095	30-1-BV-37	Living	Beech	19	0	0	0	0	0	0	0	0	0	0	0	0	0	0	0	0	0	0	0	0
30	30-oct	1293	6.5	30-10-BV-16	Living	Beech	27	0	0	0	0	0	0	0	0	0	0	0	0	0	0	0	0	0	0	0	0
30	30-oct	1293	6.5	30-10-BV-18	Living	Beech	58	0	0	0	0	0	0	0	0	0	0	0	0	0	1	0	0	0	0	0	0
30	30-oct	1293	6.5	30-10-BV-19	Living	Fir	18	0	0	0	0	0	0	0	0	0	0	0	0	0	0	0	0	0	0	0	0
30	30-oct	1293	6.5	30-10-BV-21	Living	Beech	42	0	0	0	0	0	0	0	0	0	0	0	0	0	0	0	0	0	0	0	0
30	30-oct	1293	6.5	30-10-BV-6	Living	Fir	58.5	0	0	0	0	0	0	1	1	1	0	0	0	0	1	0	0	0	0	0	3
30	30-oct	1293	6.5	30-10-BV-10	Living	Fir	71	0	0	0	0	0	0	0	0	0	0	0	0	0	0	0	0	0	0	0	0
30	30-oct	1293	6.5	30-10-BV-9	Living	Beech	52	0	0	0	0	0	0	1	0	1	0	0	0	0	0	0	0	0	0	0	2
30	30-oct	1293	6.5	30-10-BV-24	Living	Fir	19	0	0	0	0	0	0	0	0	0	0	0	0	0	0	0	0	0	0	0	0
30	30-oct	1293	6.5	30-10-BV-5	Living	Fir	85	0	0	0	0	0	0	0	1	0	0	0	0	0	0	0	0	0	0	0	1
30	30-101	1074	6.400000095	30-101-BV-18	Living	Fir	54	0	0	0	0	0	0	0	1	0	0	0	0	0	0	0	0	0	0	0	1
30	30-101	1074	6.400000095	30-101-BV-17	Living	Fir	56	0	0	0	0	0	0	0	0	0	0	0	0	0	0	0	0	0	0	0	0
30	30-101	1074	6.400000095	30-101-BV-16	Living	Beech	22	0	0	0	0	0	0	0	0	0	0	0	0	0	0	0	0	0	0	0	0
30	30-101	1074	6.400000095	30-101-BV-10	Living	Fir	40	0	0	0	0	0	0	0	1	0	0	0	0	0	0	0	0	0	0	0	1
30	30-101	1074	6.400000095	30-101-BV-14	Living	Fir	75	0	0	0	0	0	0	0	0	0	0	0	0	0	0	0	0	0	0	0	0
30	30-101	1074	6.400000095	30-101-BV-34	Living	Fir	62	0	0	0	0	0	0	0	0	0	0	0	0	0	0	0	0	0	0	0	0
30	30-101	1074	6.400000095	30-101-BV-33	Living	Fir	51	0	0	0	0	0	0	0	0	0	0	0	0	0	0	0	0	0	0	0	0
30	30-101	1074	6.400000095	30-101-BV-4	Living	Fir	61.5	0	0	0	0	0	0	0	0	0	0	0	0	0	0	0	0	0	0	0	0
30	30-101	1074	6.400000095	30-101-BV-12	Living	Fir	51.5	0	0	0	0	0	0	0	0	0	0	0	0	0	0	0	0	0	0	0	0
30	30-101	1074	6.400000095	30-101-BV-7	Living	Fir	41.5	0	0	0	0	0	0	0	1	0	0	0	0	0	0	0	0	0	0	0	1
30	30-101	1074	6.400000095	30-101-BV-8	Living	Fir	52	0	0	0	0	0	0	0	0	0	0	0	0	0	0	0	0	0	0	0	0
30	30-102	985	6.400000095	30-102-BV-18	Living	Fir	44.5	0	0	0	0	0	0	0	0	0	0	0	0	0	0	0	0	0	0	0	0
30	30-102	985	6.400000095	30-102-BV-16	Living	Fir	36.5	0	0	0	0	0	0	0	0	0	0	0	0	0	0	0	0	0	0	0	0
30	30-102	985	6.400000095	30-102-BV-3	Living	Fir	25	0	0	0	0	0	0	0	0	0	0	0	0	0	0	0	0	0	0	0	0
30	30-102	985	6.400000095	30-102-BV-11	Living	Fir	37	0	0	0	0	0	0	0	0	0	0	0	0	0	0	0	0	0	0	0	0
30	30-102	985	6.400000095	30-102-BV-22	Living	Fir	30	0	0	0	0	0	0	0	0	0	0	0	0	0	0	0	0	0	0	0	0
30	30-102	985	6.400000095	30-102-BV-7	Living	Fir	20	0	0	0	0	0	0	0	0	0	0	0	0	0	0	0	0	0	0	0	0
30	30-102	985	6.400000095	30-102-BV-5	Living	Fir	41	0	0	0	0	0	0	0	0	0	0	0	0	0	0	0	0	0	0	0	0
30	30-102	985	6.400000095	30-102-BV-19	Living	Fir	29	0	0	0	0	0	0	0	0	0	0	0	0	0	0	0	0	0	0	0	0
30	30-102	985	6.400000095	30-102-BV-9	Living	Spruce	40	0	0	0	0	0	0	0	0	0	0	0	0	0	0	0	0	0	0	0	0
30	30-102	985	6.400000095	30-102-BV-14	Living	Spruce	41	0	0	0	0	0	0	0	0	0	0	0	0	0	0	0	0	0	0	0	0
30	30-102	985	6.400000095	30-102-BV-17	Living	Spruce	27	0	0	0	0	0	0	0	0	0	0	0	0	0	0	0	0	0	0	0	0
30	30-102	985	6.400000095	30-102-BV-26	Living	Fir	49	0	0	0	0	0	0	0	0	0	0	0	0	0	0	0	0	0	0	0	0
30	30-102	985	6.400000095	30-102-BV-10	Living	Fir	50.5	0	0	0	0	0	0	0	0	0	0	0	0	0	0	0	0	0	0	0	0
30	30-102	985	6.400000095	30-102-BV-6	Living	Beech	26	0	0	0	0	0	0	0	0	0	0	0	0	0	0	0	0	0	0	0	0
30	30-102	985	6.400000095	30-102-BV-4	Living	Fir	28	0	0	0	0	0	0	0	0	0	0	0	0	0	0	0	0	0	0	0	0
30	30-102	985	6.400000095	30-102-BV-1	Living	Fir	27	0	0	0	0	0	0	0	0	0	0	0	0	0	0	0	0	0	0	0	0
30	30-103	826	6.400000095	30-103-BV-6	Living	Fir	19	0	0	0	0	0	0	0	0	0	0	0	0	0	0	0	0	0	0	0	0
30	30-103	826	6.400000095	30-103-BV-4	Living	Beech	41	0	0	0	0	0	0	0	0	0	0	0	0	0	0	0	0	0	0	0	0
30	30-103	826	6.400000095	30-103-BV-25	Living	Fir	33.5	0	0	0	0	0	0	0	0	0	0	0	0	0	0	0	0	0	0	0	0
30	30-103	826	6.400000095	30-103-BV-18	Living	Fir	40	0	0	0	0	0	0	0	0	0	0	0	0	0	0	0	0	0	0	0	0
30	30-103	826	6.400000095	30-103-BV-7	Living	Fir	35	0	0	0	0	0	0	0	0	0	0	0	0	0	0	0	0	0	0	0	0
30	30-103	826	6.400000095	30-103-BV-22	Living	Fir	25	0	0	0	0	0	0	0	0	0	0	0	0	0	0	0	0	0	0	0	0
30	30-103	826	6.400000095	30-103-BV-2	Living	Beech	43	0	0	0	0	0	0	0	0	0	0	0	0	0	0	0	0	0	0	0	0
30	30-104	869	6.400000095	30-104-BV-12	Living	Fir	43	0	0	0	0	0	0	0	0	0	0	0	0	0	0	0	0	0	0	0	0
30	30-104	869	6.400000095	30-104-BV-11	Living	Fir	21	0	0	0	0	0	0	0	0	0	0	0	0	0	0	0	0	0	0	0	0
30	30-104	869	6.400000095	30-104-BV-2	Living	Fir	59	0	0	0	0	0	0	0	0	0	0	0	0	0	0	0	0	0	0	0	0
30	30-104	869	6.400000095	30-104-BV-13	Living	Fir	24	0	0	0	0	0	0	0	0	0	0	0	0	0	0	0	0	0	0	0	0
30	30-104	869	6.400000095	30-104-BV-7	Living	Beech	40.5	0	0	0	0	0	0	0	0	0	0	0	0	0	0	0	0	0	0	0	0
30	30-104	869	6.400000095	30-104-BV-3	Living	Fir	55.5	0	0	0	0	0	0	0	0	0	0	0	0	0	0	0	0	0	0	0	0
30	30-104	869	6.400000095	30-104-BV-15	Living	Fir	19	0	0	0	0	0	0	0	0	0	0	0	0	0	0	0	0	0	0	0	0
30	30-104	869	6.400000095	30-104-BV-16	Living	Fir	51.5	0	0	0	0	0	0	0	0	0	0	0	0	0	0	0	0	0	0	0	0
30	30-105	856	6.400000095	30-105-BV-1	Living	Spruce	65.5	0	0	0	0	0	0	0	0	0	0	0	0	0	0	0	0	0	0	0	0
30	30-105	856	6.400000095	30-105-BV-33	Living	Fir	36	0	0	0	0	0	0	0	0	0	0	0	0	0	0	0	0	0	0	1	1
30	30-105	856	6.400000095	30-105-BV-22	Living	Beech	19	0	0	0	0	0	0	0	0	0	0	0	0	0	0	0	0	0	0	0	0
30	30-105	856	6.400000095	30-105-BV-45	Living	Fir	24	0	0	0	0	0	0	0	0	0	0	0	0	0	0	0	0	0	0	0	0
30	30-105	856	6.400000095	30-105-BV-13	Living	Beech	21	0	0	0	0	0	0	0	0	0	0	0	0	0	0	0	0	0	0	0	0
30	30-105	856	6.400000095	30-105-BV-2	Living	Beech	23	0	0	0	0	0	0	0	0	0	0	0	0	0	0	0	0	0	0	0	0
30	30-105	856	6.400000095	30-105-BV-17	Living	Beech	19	0	0	0	0	0	0	0	0	0	0	0	0	0	0	0	0	0	0	0	0
30	30-105	856	6.400000095	30-105-BV-12	Living	Beech	25	0	0	0	0	0	0	0	0	0	0	0	0	0	0	0	0	0	0	0	0
30	30-105	856	6.400000095	30-105-BV-30	Living	Beech	20	0	0	0	0	0	0	0	0	0	0	0	0	0	0	0	0	0	0	0	0
30	30-105	856	6.400000095	30-105-BV-3	Living	Beech	33.5	0	0	0	0	0	0	0	0	0	0	0	0	0	0	0	0	0	0	0	0
30	30-105	856	6.400000095	30-105-BV-16	Living	Beech	21	0	0	0	0	0	0	0	0	0	0	0	0	0	0	0	0	0	0	0	0
30	30-105	856	6.400000095	30-105-BV-43	Living	Beech	31.5	0	0	0	0	0	0	0	0	0	0	0	0	0	0	0	0	0	0	0	0
30	30-105	856	6.400000095	30-105-BV-5	Living	Fir	72	0	0	0	0	0	0	0	0	0	0	0	0	0	0	0	0	0	0	0	0
30	30-105	856	6.400000095	30-105-BV-25	Living	Beech	20	0	0	0	0	0	0	0	0	0	0	0	0	0	0	0	0	0	0	0	0
30	30-105	856	6.400000095	30-105-BV-23	Living	Beech	29	0	0	0	0	0	0	0	0	0	0	0	0	0	0	0	0	0	0	0	0
30	30-105	856	6.400000095	30-105-BV-24	Living	Spruce	18	0	0	0	0	0	0	0	0	0	0	0	0	0	0	0	0	0	0	0	0
30	30-106	1315	6.099999905	30-106-BV-17	Living	Spruce	38.5	0	0	0	0	0	0	0	0	0	0	0	0	0	0	0	0	0	0	0	0
30	30-106	1315	6.099999905	30-106-BV-13	Living	Spruce	19	0	0	0	0	0	0	0	0	0	0	0	0	0	0	0	0	0	0	0	0
30	30-106	1315	6.099999905	30-106-BV-20	Living	Spruce	21	0	0	0	0	0	0	0	0	0	0	0	0	0	0	0	0	0	0	0	0
30	30-106	1315	6.099999905	30-106-BV-28	Living	Beech	40	0	0	0	0	0	0	0	0	0	0	0	0	0	0	0	0	0	0	0	0
30	30-106	1315	6.099999905	30-106-BV-19	Living	Fir	19	0	0	0	0	0	0	0	0	0	0	0	0	0	0	0	0	0	0	0	0
30	30-106	1315	6.099999905	30-106-BV-21	Living	Spruce	22	0	0	0	0	0	0	0	0	0	0	0	0	0	0	0	0	0	0	0	0
30	30-106	1315	6.099999905	30-106-BV-33	Living	Spruce	34.5	0	0	0	0	0	0	0	0	0	0	0	0	0	0	0	0	0	0	0	0
30	30-106	1315	6.099999905	30-106-BV-6	Living	Beech	20	0	0	0	0	0	0	0	0	0	0	0	0	0	0	0	0	0	0	0	0
30	30-106	1315	6.099999905	30-106-BV-8	Living	Spruce	36	0	0	0	0	0	0	0	0	0	0	0	0	0	0	0	0	0	0	0	0
30	30-107	1385	6.199999809	30-107-BV-26	Living	Fir	67	0	0	0	0	0	0	0	1	0	0	0	0	0	1	0	0	0	0	0	1
30	30-107	1385	6.199999809	30-107-BV-1	Living	Fir	59.5	0	0	0	0	0	0	0	0	0	0	0	0	0	0	0	0	0	0	0	0
30	30-107	1385	6.199999809	30-107-BV-23	Living	Fir	55.5	0	0	0	0	0	0	0	0	0	0	0	0	0	0	0	0	0	0	0	0
30	30-107	1385	6.199999809	30-107-BV-22	Living	Fir	24	0	0	0	0	0	0	0	1	0	0	0	0	0	0	0	0	0	0	0	1
30	30-107	1385	6.199999809	30-107-BV-7	Living	Fir	23	0	0	0	0	0	0	0	0	0	0	0	0	0	0	0	0	0	0	0	0
30	30-107	1385	6.199999809	30-107-BV-20	Living	Beech	22	0	0	0	0	0	0	0	1	0	0	0	0	0	0	0	0	0	0	0	1
30	30-107	1385	6.199999809	30-107-BV-27	Living	Fir	23	0	0	0	0	0	0	0	0	0	0	0	0	0	0	0	0	0	0	0	0
30	30-107	1385	6.199999809	30-107-BV-21	Living	Beech	45.5	0	0	0	0	0	0	0	0	0	0	0	0	0	0	0	0	0	0	0	0
30	30-107	1385	6.199999809	30-107-BV-24	Living	Beech	30.5	0	0	0	0	0	0	0	1	0	0	0	0	0	0	0	0	0	0	0	1
30	30-107	1385	6.199999809	30-107-BV-16	Living	Fir	19	0	0	0	0	0	0	0	1	0	0	0	0	0	0	0	0	0	0	0	1
30	30-107	1385	6.199999809	30-107-BV-17	Living	Beech	24	0	0	0	0	0	0	0	0	0	0	0	0	0	0	0	0	0	0	0	0
30	30-107	1385	6.199999809	30-107-BV-5	Living	Fir	79.5	0	0	0	0	0	0	0	0	0	0	0	0	0	0	0	0	0	0	0	0
30	30-107	1385	6.199999809	30-107-BV-3	Living	Fir	58.5	0	0	0	0	0	0	0	0	0	0	0	0	0	0	0	0	0	0	0	0
30	30-108	1055	6.300000191	30-108-BV-16	Living	Fir	40	0	0	0	0	0	0	0	0	0	0	0	0	0	0	0	0	0	0	0	0
30	30-108	1055	6.300000191	30-108-BV-17	Living	Fir	86	0	0	0	0	0	0	0	0	0	0	0	0	0	0	0	0	0	0	0	0
30	30-108	1055	6.300000191	30-108-BV-1	Living	Fir	43.5	0	0	0	0	0	0	0	0	0	0	0	0	0	0	0	0	0	0	0	0
30	30-108	1055	6.300000191	30-108-BV-6	Living	Fir	29	0	0	0	0	0	0	0	0	0	0	0	0	0	0	0	0	0	0	0	0
30	30-108	1055	6.300000191	30-108-BV-7	Living	Fir	19	0	0	0	0	0	0	0	0	0	0	0	0	0	0	0	0	0	0	0	0
30	30-108	1055	6.300000191	30-108-BV-18	Living	Fir	21	0	0	0	0	0	0	0	0	0	0	0	0	0	0	0	0	0	0	0	0
30	30-108	1055	6.300000191	30-108-BV-20	Living	Fir	79	0	0	0	0	0	0	0	0	0	0	0	0	0	0	0	0	0	0	0	0
30	30-108	1055	6.300000191	30-108-BV-2	Living	Fir	44	0	0	0	0	0	0	0	0	0	0	0	0	0	0	0	0	0	0	0	0
30	30-108	1055	6.300000191	30-108-BV-24	Living	Beech	44	0	0	0	0	0	0	0	1	0	0	0	0	0	0	0	0	0	0	0	1
30	30-108	1055	6.300000191	30-108-BV-5	Living	Fir	40.5	0	0	0	0	0	0	0	0	0	0	0	0	0	0	0	0	0	0	0	0
30	30-108	1055	6.300000191	30-108-BV-4	Living	Fir	77.5	0	0	0	0	0	0	0	0	0	0	0	0	0	0	0	0	0	0	0	0
30	30-108	1055	6.300000191	30-108-BV-10	Living	Fir	60.5	0	0	0	0	0	0	0	0	0	0	0	0	0	0	0	0	0	0	0	0
30	30-108	1055	6.300000191	30-108-BV-3	Living	Fir	74.5	0	0	0	0	0	0	0	1	0	0	0	0	0	0	0	0	0	0	0	1
30	30-108	1055	6.300000191	30-108-BV-22	Living	Fir	60.5	0	0	0	0	0	0	0	1	0	0	0	0	0	0	0	0	0	0	0	1
30	30-108	1055	6.300000191	30-108-BV-19	Living	Beech	41	0	0	0	0	0	0	0	0	0	0	0	0	0	0	0	0	0	0	0	0
30	30-108	1055	6.300000191	30-108-BV-21	Living	Beech	47	0	0	0	0	0	0	0	0	0	0	0	0	0	0	0	0	0	0	0	0
30	30-108	1055	6.300000191	30-108-BV-23	Living	Fir	23	0	0	0	0	0	0	0	1	0	0	0	0	0	0	0	0	0	0	0	1
30	30-108	1055	6.300000191	30-108-BV-12	Living	Fir	26	0	0	0	0	0	0	0	0	0	0	0	0	0	0	0	0	0	0	0	0
30	30-108	1055	6.300000191	30-108-BV-13	Living	Fir	32	0	0	0	0	0	0	0	0	0	0	0	0	0	0	0	0	0	0	0	0
30	30-109	1060	6.300000191	30-109-BV-14	Living	Beech	22	0	0	0	0	0	0	0	0	0	0	0	0	0	0	0	0	0	0	0	0
30	30-109	1060	6.300000191	30-109-BV-4	Living	Fir	22	0	0	0	0	0	0	0	0	0	0	0	0	0	0	0	0	0	0	0	0
30	30-109	1060	6.300000191	30-109-BV-29	Living	Fir	47.5	0	0	0	0	0	0	0	0	0	0	0	0	0	0	0	0	0	0	0	0
30	30-109	1060	6.300000191	30-109-BV-15	Living	Beech	19	0	0	0	0	0	0	0	0	0	0	0	0	0	0	0	0	0	0	0	0
30	30-109	1060	6.300000191	30-109-BV-30	Living	Fir	37.5	0	0	0	0	0	0	0	0	0	0	0	0	0	0	0	0	0	0	0	0
30	30-109	1060	6.300000191	30-109-BV-28	Living	Fir	52.5	0	0	0	0	0	0	0	1	0	0	0	0	0	0	0	0	0	0	0	1
30	30-109	1060	6.300000191	30-109-BV-31	Living	Fir	23	0	0	0	0	0	0	0	0	0	0	0	0	0	0	0	0	0	0	0	0
30	30-109	1060	6.300000191	30-109-BV-1	Living	Fir	27	0	0	0	0	0	0	0	1	0	0	0	0	0	0	0	0	0	0	0	1
30	30-109	1060	6.300000191	30-109-BV-7	Living	Fir	19	0	0	0	0	0	0	0	0	0	0	0	0	0	0	0	0	0	0	0	0
30	30-109	1060	6.300000191	30-109-BV-26	Living	Fir	81	0	0	0	0	0	0	1	1	0	0	0	0	0	0	0	0	0	0	0	2
30	30-109	1060	6.300000191	30-109-BV-6	Living	Fir	19	0	0	0	0	0	0	0	0	0	0	0	0	0	0	0	0	0	0	0	0
30	30-109	1060	6.300000191	30-109-BV-27	Living	Fir	74.5	0	0	0	0	0	0	0	0	0	0	0	0	0	0	0	0	0	0	0	0
30	30-nov	1414	6.5	30-11-BV-17	Living	Fir	35.5	0	0	0	0	0	0	0	0	0	0	0	0	0	0	0	0	0	0	0	0
30	30-nov	1414	6.5	30-11-BV-18	Living	Fir	21	0	0	0	0	0	0	0	0	0	0	0	0	0	0	0	0	0	0	0	0
30	30-nov	1414	6.5	30-11-BV-9	Living	Fir	28	0	0	0	0	0	0	0	0	0	0	0	0	0	0	0	0	0	0	0	0
30	30-nov	1414	6.5	30-11-BV-40	Living	Fir	57	0	0	0	0	0	0	0	0	0	0	0	0	0	0	0	0	0	0	0	0
30	30-nov	1414	6.5	30-11-BV-38	Living	Beech	39.5	0	0	0	0	0	0	0	0	0	0	0	0	0	0	0	0	0	0	0	0
30	30-nov	1414	6.5	30-11-BV-34	Living	Fir	49.5	0	0	0	0	0	0	0	0	0	0	0	0	0	0	0	0	0	0	0	0
30	30-nov	1414	6.5	30-11-BV-39	Living	Fir	50.5	0	0	0	0	0	0	0	0	0	0	0	0	0	0	0	0	0	0	0	0
30	30-nov	1414	6.5	30-11-BV-37	Living	Beech	29	0	0	0	0	0	0	0	0	0	0	0	0	0	1	1	0	0	0	0	1
30	30-nov	1414	6.5	30-11-BV-8	Living	Fir	38	0	0	0	0	0	0	0	0	0	0	0	0	0	0	0	0	0	0	0	0
30	30-nov	1414	6.5	30-11-BV-42	Living	Beech	40.5	0	0	0	0	0	0	0	0	0	0	0	0	0	0	0	0	0	0	0	0
30	30-110	1085	6.300000191	30-110-BV-16	Living	Fir	56.5	0	0	0	0	0	0	0	0	0	0	0	0	0	0	0	0	0	0	0	0
30	30-110	1085	6.300000191	30-110-BV-14	Living	Fir	22	0	0	0	0	0	0	0	0	0	0	0	0	0	0	0	0	0	0	0	0
30	30-110	1085	6.300000191	30-110-BV-12	Living	Fir	48.5	0	0	0	0	0	0	0	0	0	0	0	0	0	0	0	0	0	0	0	0
30	30-110	1085	6.300000191	30-110-BV-10	Living	Fir	35.5	0	0	0	0	0	0	0	0	0	0	0	0	0	0	0	0	0	0	0	0
30	30-110	1085	6.300000191	30-110-BV-18	Living	Beech	18	0	0	0	0	0	0	0	1	0	0	0	0	0	0	0	0	0	0	0	1
30	30-110	1085	6.300000191	30-110-BV-15	Living	Fir	34	0	0	0	0	0	0	0	0	0	0	0	0	0	0	0	0	0	0	0	0
30	30-110	1085	6.300000191	30-110-BV-11	Living	Fir	59	0	0	0	0	0	0	0	0	0	0	0	0	0	0	0	0	0	0	0	0
30	30-110	1085	6.300000191	30-110-BV-13	Living	Beech	43	0	0	0	0	0	0	0	1	0	0	0	0	0	0	0	0	0	0	0	1
30	30-112	1160	6.099999905	30-112-BV-1	Living	Beech	18	0	0	0	0	0	0	0	0	0	0	0	0	0	0	0	0	0	0	0	0
30	30-112	1160	6.099999905	30-112-BV-6	Living	Beech	19	0	0	0	0	0	0	0	0	0	0	0	0	0	0	0	0	0	0	0	0
30	30-112	1160	6.099999905	30-112-BV-3	Living	Fir	50	0	0	0	0	0	0	0	0	0	0	0	0	0	0	0	0	0	0	0	0
30	30-112	1160	6.099999905	30-112-BV-32	Living	Spruce	31	0	0	0	0	0	0	0	0	0	0	0	0	0	0	0	0	0	0	0	0
30	30-112	1160	6.099999905	30-112-BV-44	Living	Fir	24	0	0	0	0	0	0	0	0	0	0	0	0	0	0	0	0	0	0	0	0
30	30-112	1160	6.099999905	30-112-BV-41	Living	Fir	35	0	0	0	0	0	0	0	0	0	0	0	0	0	0	0	0	0	0	0	0
30	30-112	1160	6.099999905	30-112-BV-37	Living	Fir	36	0	0	0	0	0	0	0	0	0	0	0	0	0	0	0	0	0	0	0	0
30	30-112	1160	6.099999905	30-112-BV-23	Living	Fir	42	0	0	0	0	0	0	0	0	0	0	0	0	0	0	0	0	0	0	0	0
30	30-112	1160	6.099999905	30-112-BV-29	Living	Spruce	42.5	0	0	0	0	0	0	0	0	0	0	0	0	0	0	0	0	0	0	0	0
30	30-112	1160	6.099999905	30-112-BV-25	Living	Spruce	47	0	0	0	0	0	0	0	0	0	0	0	0	0	0	0	0	0	0	0	0
30	30-112	1160	6.099999905	30-112-BV-39	Living	Spruce	35.5	0	0	0	0	0	0	0	0	0	0	0	0	0	0	0	0	0	0	0	0
30	30-112	1160	6.099999905	30-112-BV-7	Living	Spruce	23	0	0	0	0	0	0	0	0	0	0	0	0	0	0	0	0	0	0	0	0
30	30-112	1160	6.099999905	30-112-BV-16	Living	Beech	20	0	0	0	0	0	0	0	0	0	0	0	0	0	0	0	0	0	0	0	0
30	30-112	1160	6.099999905	30-112-BV-19	Living	Beech	20	0	0	0	0	0	0	0	0	0	0	0	0	0	0	0	0	0	0	0	0
30	30-112	1160	6.099999905	30-112-BV-24	Living	Spruce	47.5	0	0	0	0	0	0	0	0	0	0	0	0	0	0	0	0	0	0	0	0
30	30-112	1160	6.099999905	30-112-BV-21	Living	Spruce	53	0	0	0	0	0	0	0	0	0	0	0	0	0	0	0	0	0	0	0	0
30	30-112	1160	6.099999905	30-112-BV-14	Living	Spruce	41	0	0	0	0	0	0	0	0	0	0	0	0	0	0	0	0	0	0	0	0
30	30-112	1160	6.099999905	30-112-BV-27	Living	Spruce	34.5	0	0	0	0	0	0	0	0	0	0	0	0	0	0	0	0	0	0	0	0
30	30-112	1160	6.099999905	30-112-BV-4	Living	Spruce	40.5	0	0	0	0	0	0	0	0	0	0	0	0	0	0	0	0	0	0	0	0
30	30-112	1160	6.099999905	30-112-BV-17	Living	Beech	23	0	0	0	0	0	0	0	0	0	0	0	0	0	0	0	0	0	0	0	0
30	30-113	1325	6.300000191	30-113-BV-14	Living	Spruce	42.5	0	0	0	0	0	0	0	0	0	0	0	0	0	0	0	0	0	0	0	0
30	30-113	1325	6.300000191	30-113-BV-8	Living	Beech	27	0	0	0	0	0	0	0	1	0	0	0	0	0	0	0	0	0	0	0	1
30	30-113	1325	6.300000191	30-113-BV-4	Living	Beech	31.5	0	0	0	0	0	0	0	1	0	0	0	0	0	0	0	0	0	0	0	1
30	30-113	1325	6.300000191	30-113-BV-5	Living	Fir	46	0	0	0	0	0	0	0	0	0	0	0	0	0	0	0	0	0	0	0	0
30	30-113	1325	6.300000191	30-113-BV-3	Living	Fir	50	0	0	0	0	0	0	0	0	0	0	0	0	0	0	0	0	0	0	0	0
30	30-113	1325	6.300000191	30-113-BV-6	Living	Fir	27	0	0	0	0	0	0	0	0	0	0	0	0	0	0	0	0	0	0	0	0
30	30-113	1325	6.300000191	30-113-BV-13	Living	Spruce	21	0	0	0	0	0	0	0	0	0	0	0	0	0	0	0	0	0	0	0	0
30	30-113	1325	6.300000191	30-113-BV-10	Living	Fir	40	0	0	0	0	0	0	0	0	0	0	0	0	0	0	0	0	0	0	0	0
30	30-113	1325	6.300000191	30-113-BV-22	Living	Beech	44.5	0	0	0	0	0	0	1	1	0	0	0	0	0	0	0	0	0	0	0	2
30	30-113	1325	6.300000191	30-113-BV-20	Living	Spruce	56.5	0	0	0	0	0	0	0	0	0	0	0	0	0	0	0	0	0	0	0	0
30	30-113	1325	6.300000191	30-113-BV-1	Living	Beech	22	0	0	0	0	0	0	0	1	0	0	0	0	0	0	0	0	0	0	0	1
30	30-113	1325	6.300000191	30-113-BV-21	Living	Fir	59	0	0	0	0	0	0	0	0	0	0	0	0	0	0	0	0	0	0	0	0
30	30-113	1325	6.300000191	30-113-BV-9	Living	Beech	19	0	0	0	0	0	0	0	1	0	0	0	0	0	0	0	0	0	0	0	1
30	30-113	1325	6.300000191	30-113-BV-11	Living	Fir	49	0	0	0	0	0	0	0	0	0	0	0	0	0	0	0	0	0	0	0	0
30	30-114	1263	6.300000191	30-114-BV-17	Living	Spruce	18	0	0	0	0	0	0	0	0	0	0	0	0	0	0	0	0	0	0	0	0
30	30-114	1263	6.300000191	30-114-BV-22	Living	Spruce	21	0	0	0	0	0	0	0	0	0	0	0	0	0	0	0	0	0	0	0	0
30	30-114	1263	6.300000191	30-114-BV-21	Living	Spruce	24	0	0	0	0	0	0	0	0	0	0	0	0	0	0	0	0	0	0	0	0
30	30-114	1263	6.300000191	30-114-BV-9	Living	Fir	29	0	0	0	0	0	0	0	0	0	0	0	0	0	0	0	0	0	0	0	0
30	30-114	1263	6.300000191	30-114-BV-25	Living	Spruce	20	0	0	0	0	0	0	0	0	0	0	0	0	0	0	0	0	0	0	0	0
30	30-114	1263	6.300000191	30-114-BV-24	Living	Spruce	19	0	0	0	0	0	0	0	0	0	0	0	0	0	0	0	0	0	0	0	0
30	30-115	1287	6.300000191	30-115-BV-4	Living	Fir	50.5	0	0	0	0	0	0	0	0	0	0	0	0	0	0	0	0	0	0	0	0
30	30-115	1287	6.300000191	30-115-BV-5	Living	Fir	21	0	0	0	0	0	0	0	0	0	0	0	0	0	0	0	0	0	0	0	0
30	30-115	1287	6.300000191	30-115-BV-9	Living	Beech	29.5	0	0	0	0	0	0	0	0	0	0	0	0	0	0	0	0	0	0	0	0
30	30-115	1287	6.300000191	30-115-BV-6	Living	Fir	21	0	0	0	0	0	0	0	0	0	0	0	0	0	0	0	0	0	0	0	0
30	30-115	1287	6.300000191	30-115-BV-2	Living	Fir	20	0	0	0	0	0	0	0	1	0	0	0	0	0	0	0	0	0	0	0	1
30	30-115	1287	6.300000191	30-115-BV-17	Living	Fir	19	0	0	0	0	0	0	0	0	0	0	0	0	0	0	0	0	0	0	0	0
30	30-115	1287	6.300000191	30-115-BV-16	Living	Beech	37	0	0	0	0	0	0	0	0	0	0	0	0	0	0	0	0	0	0	0	0
30	30-115	1287	6.300000191	30-115-BV-24	Living	Beech	32.5	0	0	0	0	0	0	0	1	0	0	0	0	0	0	0	0	0	0	0	1
30	30-115	1287	6.300000191	30-115-BV-1	Living	Fir	51.5	0	0	0	0	0	0	0	0	0	0	0	0	0	0	0	0	0	0	0	0
30	30-115	1287	6.300000191	30-115-BV-11	Living	Beech	19	0	0	0	0	0	0	0	0	0	0	0	0	0	0	0	0	0	0	0	0
30	30-115	1287	6.300000191	30-115-BV-22	Living	Fir	21	0	0	0	0	0	0	0	0	0	0	0	0	0	0	0	0	0	0	0	0
30	30-117	1293	6	30-117-BV-14	Living	Fir	59.5	0	0	0	0	0	0	0	0	0	0	0	0	0	0	0	0	0	0	0	0
30	30-117	1293	6	30-117-BV-12	Living	Beech	33	0	0	0	0	0	0	0	0	0	0	0	0	0	0	0	0	0	0	0	0
30	30-117	1293	6	30-117-BV-4	Living	Spruce	67	0	0	0	0	0	0	0	0	0	0	0	0	0	0	0	0	0	0	0	0
30	30-117	1293	6	30-117-BV-11	Living	Beech	20	0	0	0	0	0	0	0	0	0	0	0	0	0	0	0	0	0	0	0	0
30	30-117	1293	6	30-117-BV-1	Living	Spruce	73	0	0	0	0	0	0	0	0	0	0	0	0	0	0	0	0	0	0	0	0
30	30-117	1293	6	30-117-BV-8	Living	Beech	42	0	0	0	0	0	0	0	1	0	0	0	0	0	0	0	0	0	0	0	1
30	30-118	1373	6.099999905	30-118-BV-8	Living	Beech	22	0	0	0	0	0	0	0	0	0	0	0	0	0	0	0	0	0	0	0	0
30	30-118	1373	6.099999905	30-118-BV-2	Living	Spruce	70.5	0	0	0	0	0	0	0	0	0	0	0	0	0	0	0	0	0	0	0	0
30	30-118	1373	6.099999905	30-118-BV-4	Living	Fir	19	0	0	0	0	0	0	0	0	0	0	0	0	0	0	0	0	0	0	0	0
30	30-118	1373	6.099999905	30-118-BV-21	Living	Spruce	61	0	0	0	0	0	0	0	0	0	0	0	0	0	0	0	0	0	0	0	0
30	30-118	1373	6.099999905	30-118-BV-16	Living	Spruce	69.5	0	0	0	0	0	0	0	0	0	0	0	0	0	0	0	0	0	0	0	0
30	30-118	1373	6.099999905	30-118-BV-19	Living	Fir	53	0	0	0	0	0	0	0	0	0	0	0	0	0	0	0	0	0	0	0	0
30	30-118	1373	6.099999905	30-118-BV-13	Living	Spruce	53.5	0	0	0	0	0	0	0	0	0	0	0	0	0	0	0	0	0	0	0	0
30	30-118	1373	6.099999905	30-118-BV-20	Living	Spruce	77.5	0	0	0	0	0	0	0	0	0	0	0	0	0	0	0	0	0	0	0	0
30	30-118	1373	6.099999905	30-118-BV-1	Living	Spruce	55	0	0	0	0	0	0	0	0	0	0	0	0	0	0	0	0	0	0	0	0
30	30-119	1338	6.099999905	30-119-BV-2	Living	Fir	21	0	0	0	0	0	0	0	0	0	0	0	0	0	0	0	0	0	0	0	0
30	30-119	1338	6.099999905	30-119-BV-4	Living	Beech	40	0	0	0	0	0	0	0	0	0	0	0	0	0	0	0	0	0	0	0	0
30	30-119	1338	6.099999905	30-119-BV-5	Living	Beech	38	0	0	0	0	0	0	0	0	0	0	0	0	0	0	0	0	0	0	0	0
30	30-119	1338	6.099999905	30-119-BV-9	Living	Spruce	51	0	0	0	0	0	0	0	0	0	0	0	0	0	0	0	0	0	0	0	0
30	30-119	1338	6.099999905	30-119-BV-7	Living	Spruce	65.5	0	0	0	0	0	0	0	0	0	0	0	0	0	0	0	0	0	0	0	0
30	30-119	1338	6.099999905	30-119-BV-6	Living	Spruce	54	0	0	0	0	0	0	0	0	0	0	0	0	0	0	0	0	0	0	0	0
30	30-119	1338	6.099999905	30-119-BV-8	Living	Spruce	20	0	0	0	0	0	0	0	0	0	0	0	0	0	0	0	0	0	0	0	0
30	30-d�c	1324	6.5	30-12-BV-8	Living	Spruce	71.5	0	0	0	0	0	0	0	0	0	0	0	0	0	0	0	0	0	0	0	0
30	30-d�c	1324	6.5	30-12-BV-9	Living	Spruce	64	0	0	0	0	0	0	0	0	0	0	0	0	0	0	0	0	0	0	0	0
30	30-d�c	1324	6.5	30-12-BV-11	Living	Spruce	70.5	0	0	0	0	0	0	0	0	0	0	0	0	0	0	0	0	0	0	0	0
30	30-d�c	1324	6.5	30-12-BV-15	Living	Spruce	48	0	0	0	0	0	0	0	0	0	0	0	0	0	0	0	0	0	0	0	0
30	30-d�c	1324	6.5	30-12-BV-14	Living	Spruce	64.5	0	0	0	0	0	0	0	0	0	0	0	0	0	0	0	0	0	0	0	0
30	30-d�c	1324	6.5	30-12-BV-1	Living	Spruce	45	0	0	0	0	0	0	0	0	0	0	0	0	0	0	0	0	0	0	0	0
30	30-d�c	1324	6.5	30-12-BV-2	Living	Spruce	56	0	0	0	0	0	0	0	0	0	0	0	0	0	0	0	0	0	0	0	0
30	30-120	1328	6.099999905	30-120-BV-12	Living	Fir	34	0	0	0	0	0	0	0	0	0	0	0	0	0	0	0	0	0	0	0	0
30	30-120	1328	6.099999905	30-120-BV-8	Living	Fir	28	0	0	0	0	0	0	0	0	0	0	0	0	0	0	0	0	0	0	0	0
30	30-120	1328	6.099999905	30-120-BV-2	Living	Fir	26	0	0	0	0	0	0	0	0	0	0	0	0	0	0	0	0	0	0	0	0
30	30-120	1328	6.099999905	30-120-BV-9	Living	Fir	33.5	0	0	0	0	0	0	0	0	0	0	0	0	0	0	0	0	0	0	0	0
30	30-120	1328	6.099999905	30-120-BV-1	Living	Fir	47	0	0	0	0	0	0	0	0	0	0	0	0	0	0	0	0	0	0	0	0
30	30-120	1328	6.099999905	30-120-BV-13	Living	Fir	26	0	0	0	0	0	0	0	0	0	0	0	0	0	0	0	0	0	0	0	0
30	30-120	1328	6.099999905	30-120-BV-10	Living	Beech	25	0	0	0	0	0	0	0	1	1	0	0	0	0	0	0	0	0	0	0	2
30	30-120	1328	6.099999905	30-120-BV-7	Living	Fir	38.5	0	0	0	0	0	0	0	0	0	0	0	0	0	0	0	0	0	0	0	0
30	30-121	1198	6.099999905	30-121-BV-48	Living	Beech	23	0	0	0	0	0	0	0	0	0	0	0	0	0	0	0	0	0	0	0	0
30	30-121	1198	6.099999905	30-121-BV-44	Living	Beech	23	0	0	0	0	0	0	0	0	0	0	0	0	0	0	0	0	0	0	0	0
30	30-121	1198	6.099999905	30-121-BV-9	Living	Beech	45.5	0	0	0	0	0	0	0	0	0	0	0	0	0	1	0	0	0	0	0	0
30	30-121	1198	6.099999905	30-121-BV-3	Living	Beech	19	0	0	0	0	0	0	0	0	0	0	0	0	0	0	0	0	0	0	0	0
30	30-122	942	6.099999905	30-122-BV-8	Living	Spruce	42	0	0	0	0	0	0	0	0	0	0	0	0	0	0	0	0	0	0	0	0
30	30-122	942	6.099999905	30-122-BV-5	Living	Spruce	23	0	0	0	0	0	0	0	1	0	0	0	0	0	0	0	0	0	0	0	1
30	30-122	942	6.099999905	30-122-BV-3	Living	Spruce	30	0	0	0	0	0	0	0	0	0	0	0	0	0	0	0	0	0	0	0	0
30	30-122	942	6.099999905	30-122-BV-7	Living	Beech	24	0	0	0	0	0	0	0	0	0	0	0	0	0	0	0	0	0	0	0	0
30	30-122	942	6.099999905	30-122-BV-6	Living	Spruce	36.5	0	0	0	0	0	0	0	1	0	0	0	0	0	0	0	0	0	0	0	1
30	30-122	942	6.099999905	30-122-BV-11	Living	Fir	29	0	0	0	0	0	0	0	0	0	0	0	0	0	0	0	0	0	0	0	0
30	30-122	942	6.099999905	30-122-BV-12	Living	Spruce	54.5	0	0	0	0	0	0	0	0	0	0	0	0	0	0	0	0	0	0	0	0
30	30-123	1242	5.900000095	30-123-BV-1	Living	Beech	34.5	0	0	0	0	0	0	0	1	0	0	0	0	0	0	0	0	0	0	0	1
30	30-123	1242	5.900000095	30-123-BV-3	Living	Beech	25	0	0	0	0	0	0	0	0	0	0	0	0	0	0	0	0	0	0	0	0
30	30-123	1242	5.900000095	30-123-BV-12	Living	Spruce	28.5	0	0	0	0	0	0	0	0	0	0	0	0	0	0	0	0	0	0	0	0
30	30-123	1242	5.900000095	30-123-BV-8	Living	Fir	25	0	0	0	0	0	0	0	0	0	0	0	0	0	0	0	0	0	0	0	0
30	30-123	1242	5.900000095	30-123-BV-4	Living	Beech	39.5	0	0	0	0	0	0	0	0	0	0	0	0	0	0	0	0	0	0	0	0
30	30-123	1242	5.900000095	30-123-BV-15	Living	Spruce	44.5	0	0	0	0	0	0	0	0	0	0	0	0	0	0	0	0	0	0	0	0
30	30-123	1242	5.900000095	30-123-BV-5	Living	Beech	24	0	0	0	0	0	0	0	0	0	0	0	0	0	0	0	0	0	0	0	0
30	30-124	1411	5.900000095	30-124-BV-18	Living	Beech	29	0	0	0	0	0	0	0	0	0	0	0	0	0	0	0	0	0	0	0	0
30	30-124	1411	5.900000095	30-124-BV-17	Living	Beech	27	0	0	0	0	0	0	0	0	0	0	0	0	0	0	0	0	0	0	0	0
30	30-124	1411	5.900000095	30-124-BV-2	Living	Spruce	44	0	0	0	0	0	0	0	0	0	0	0	0	0	0	0	0	0	0	0	0
30	30-124	1411	5.900000095	30-124-BV-7	Living	Spruce	43.5	0	0	0	0	0	0	0	0	0	0	0	0	0	0	0	0	0	0	0	0
30	30-124	1411	5.900000095	30-124-BV-5	Living	Spruce	34.5	0	0	0	0	0	0	0	0	0	0	0	0	0	0	0	0	0	0	0	0
30	30-124	1411	5.900000095	30-124-BV-14	Living	Fir	20	0	0	0	0	0	0	0	0	0	0	0	0	0	0	0	0	0	0	0	0
30	30-124	1411	5.900000095	30-124-BV-1	Living	Spruce	50.5	0	0	0	0	0	0	0	0	0	0	0	0	0	0	0	0	0	0	0	0
30	30-124	1411	5.900000095	30-124-BV-16	Living	Beech	23	0	0	0	0	0	0	0	0	0	0	0	0	0	0	0	0	0	0	0	0
30	30-124	1411	5.900000095	30-124-BV-10	Living	Spruce	52	0	0	0	0	0	0	0	0	0	0	0	0	0	0	0	0	0	0	0	0
30	30-124	1411	5.900000095	30-124-BV-20	Living	Spruce	29	0	0	0	0	0	0	0	0	0	0	0	0	0	0	0	0	0	0	0	0
30	30-124	1411	5.900000095	30-124-BV-4	Living	Spruce	25	0	0	0	0	0	0	0	0	0	0	0	0	0	0	0	0	0	0	0	0
30	30-124	1411	5.900000095	30-124-BV-21	Living	Fir	18	0	0	0	0	0	0	0	0	0	0	0	0	0	0	0	0	0	0	0	0
30	30-124	1411	5.900000095	30-124-BV-13	Living	Spruce	45	0	0	0	0	0	0	0	0	0	0	0	0	0	0	0	0	0	0	0	0
30	30-124	1411	5.900000095	30-124-BV-3	Living	Spruce	35.5	0	0	0	0	0	0	0	0	0	0	0	0	0	0	0	0	0	0	0	0
30	30-124	1411	5.900000095	30-124-BV-11	Living	Spruce	40.5	0	0	0	0	0	0	0	0	0	0	0	0	0	0	0	0	0	0	0	0
30	30-125	1407	5.900000095	30-125-BV-6	Living	Spruce	58	0	0	0	0	0	0	0	1	0	0	0	0	0	0	0	0	0	0	0	1
30	30-126	1317	5.900000095	30-126-BV-12	Living	Beech	35	0	0	0	0	0	0	0	0	0	0	0	0	0	0	0	0	0	0	0	0
30	30-126	1317	5.900000095	30-126-BV-18	Living	Beech	19	0	0	0	0	0	0	0	1	0	0	0	0	0	0	0	0	0	0	1	2
30	30-126	1317	5.900000095	30-126-BV-1	Living	Spruce	65	0	0	0	0	0	0	0	0	0	0	0	0	0	0	0	0	0	0	0	0
30	30-126	1317	5.900000095	30-126-BV-21	Living	Beech	43	0	0	0	0	0	0	0	0	0	0	0	0	0	0	0	0	0	0	0	0
30	30-126	1317	5.900000095	30-126-BV-23	Living	Beech	20	0	0	0	0	0	0	0	0	0	0	0	0	0	0	0	0	0	0	0	0
30	30-126	1317	5.900000095	30-126-BV-5	Living	Fir	54	0	0	0	0	0	0	0	0	0	0	0	0	0	0	0	0	0	0	0	0
30	30-126	1317	5.900000095	30-126-BV-15	Living	Beech	53	0	0	0	0	0	0	0	0	0	0	0	0	0	0	0	0	0	0	0	0
30	30-126	1317	5.900000095	30-126-BV-17	Living	Spruce	73.5	0	0	0	0	0	0	0	0	0	0	0	0	0	0	0	0	0	0	0	0
30	30-126	1317	5.900000095	30-126-BV-22	Living	Beech	41.5	0	0	0	0	0	0	0	0	0	0	0	0	0	0	0	0	0	0	0	0
30	30-126	1317	5.900000095	30-126-BV-2	Living	Beech	27	0	0	0	0	0	0	0	0	0	0	0	0	0	0	0	0	0	0	0	0
30	30-126	1317	5.900000095	30-126-BV-10	Living	Fir	37.5	0	0	0	0	0	0	0	0	0	0	0	0	0	0	0	0	0	0	0	0
30	30-126	1317	5.900000095	30-126-BV-9	Living	Fir	34	0	0	0	0	0	0	0	0	0	0	0	0	0	0	0	0	0	0	0	0
30	30-126	1317	5.900000095	30-126-BV-4	Living	Beech	36.5	0	0	0	0	0	0	0	0	0	0	0	0	0	0	0	0	0	0	0	0
30	30-126	1317	5.900000095	30-126-BV-6	Living	Fir	18	0	0	0	0	0	0	0	0	0	0	0	0	0	0	0	0	0	0	0	0
30	30-127	1242	5.900000095	30-127-BV-5	Living	Spruce	21	0	0	0	0	0	0	0	1	0	0	0	0	0	0	0	0	0	0	0	1
30	30-127	1242	5.900000095	30-127-BV-1	Living	Fir	60	0	0	0	0	0	0	0	1	0	0	0	0	0	0	0	0	0	0	0	1
30	30-127	1242	5.900000095	30-127-BV-2	Living	Beech	36	0	0	0	0	0	0	0	0	0	0	0	0	0	1	0	0	0	0	0	0
30	30-127	1242	5.900000095	30-127-BV-3	Living	Beech	31	0	0	0	0	0	0	0	1	0	0	0	0	0	0	0	0	0	0	0	1
30	30-128	1143	5.900000095	30-128-BV-9	Living	Beech	41.5	0	0	0	0	0	0	0	1	0	0	0	0	0	0	0	0	0	0	0	1
30	30-128	1143	5.900000095	30-128-BV-4	Living	Beech	35.5	0	0	0	0	0	0	0	0	0	0	0	0	0	0	0	0	0	0	0	0
30	30-128	1143	5.900000095	30-128-BV-17	Living	Fir	51.5	0	0	0	0	0	0	0	0	0	0	0	0	0	0	0	0	0	0	0	0
30	30-129	815	6.199999809	30-129-BV-10	Living	Fir	22	0	0	0	0	0	0	0	0	0	0	0	0	0	0	0	0	0	0	0	0
30	30-129	815	6.199999809	30-129-BV-13	Living	Spruce	30	0	0	0	0	0	0	0	1	0	0	0	0	0	0	0	0	0	0	0	1
30	30-129	815	6.199999809	30-129-BV-1	Living	Beech	33	0	1	0	0	0	0	0	1	0	0	0	0	0	0	0	0	0	0	0	2
30	30-129	815	6.199999809	30-129-BV-8	Living	Beech	27	0	0	0	0	0	0	0	0	0	0	0	0	0	0	0	0	0	0	0	0
30	30-129	815	6.199999809	30-129-BV-19	Living	Beech	39.5	0	0	0	0	1	0	0	1	0	0	0	0	0	0	0	0	0	0	0	2
30	30-129	815	6.199999809	30-129-BV-20	Living	Fir	48	0	0	0	0	0	0	0	0	0	0	0	0	0	0	0	0	0	0	0	0
30	30-129	815	6.199999809	30-129-BV-7	Living	Fir	18	0	0	0	0	0	0	0	0	0	0	0	0	0	0	0	0	0	0	0	0
30	30-129	815	6.199999809	30-129-BV-16	Living	Beech	24	0	0	0	0	0	0	0	0	0	0	0	0	0	0	0	0	0	0	0	0
30	30-129	815	6.199999809	30-129-BV-14	Living	Beech	30	0	0	0	0	0	0	0	1	0	0	0	0	0	0	0	0	0	0	0	1
30	30-129	815	6.199999809	30-129-BV-2	Living	Fir	21	0	0	0	0	0	0	0	1	0	0	0	0	0	0	0	0	0	0	0	1
30	30-129	815	6.199999809	30-129-BV-9	Living	Fir	29	0	0	0	0	0	0	0	0	0	0	0	0	0	0	0	0	0	0	0	0
30	30-129	815	6.199999809	30-129-BV-11	Living	Beech	38.5	0	0	0	0	0	0	0	0	0	0	0	0	0	0	0	0	0	0	0	0
30	30-129	815	6.199999809	30-129-BV-3	Living	Beech	22	0	0	0	0	0	0	0	0	0	0	0	0	0	0	0	0	0	0	0	0
30	30-129	815	6.199999809	30-129-BV-18	Living	Beech	21	0	0	0	0	0	0	0	1	0	0	0	0	0	0	0	0	0	0	0	1
30	30-13	1341	6.400000095	30-13-BV-1	Living	Spruce	60.5	0	0	0	0	0	0	0	0	0	0	0	0	0	0	0	0	0	0	0	0
30	30-13	1341	6.400000095	30-13-BV-12	Living	Spruce	55	0	0	0	0	0	0	0	0	0	0	0	0	0	0	0	0	0	0	0	0
30	30-13	1341	6.400000095	30-13-BV-8	Living	Spruce	56	0	0	0	0	0	0	0	0	0	0	0	0	0	0	0	0	0	0	0	0
30	30-13	1341	6.400000095	30-13-BV-9	Living	Spruce	53	0	0	0	0	0	0	0	0	0	0	0	0	0	0	0	0	0	0	0	0
30	30-13	1341	6.400000095	30-13-BV-2	Living	Spruce	55	0	0	0	0	0	0	1	1	0	0	0	0	0	0	0	0	0	0	0	2
30	30-13	1341	6.400000095	30-13-BV-10	Living	Spruce	64	0	0	0	0	0	0	0	0	0	0	0	0	0	0	0	0	0	0	0	0
30	30-13	1341	6.400000095	30-13-BV-3	Living	Spruce	62	0	0	0	0	0	0	0	0	0	0	0	0	0	0	0	0	0	0	0	0
30	30-13	1341	6.400000095	30-13-BV-4	Living	Fir	26	0	0	0	0	0	0	0	0	0	0	0	0	0	0	0	0	0	0	0	0
30	30-130	1150	5.900000095	30-130-BV-24	Living	Spruce	56.5	0	0	0	0	0	0	0	0	0	0	0	0	0	0	0	0	0	0	0	0
30	30-130	1150	5.900000095	30-130-BV-16	Living	Spruce	41.5	0	0	0	0	0	0	0	0	0	0	0	0	0	0	0	0	0	0	0	0
30	30-130	1150	5.900000095	30-130-BV-15	Living	Spruce	35	0	0	0	0	0	0	0	0	0	0	0	0	0	0	0	0	0	0	0	0
30	30-130	1150	5.900000095	30-130-BV-10	Living	Fir	76	0	0	0	0	0	0	0	0	0	0	0	0	0	0	0	0	0	0	0	0
30	30-130	1150	5.900000095	30-130-BV-2	Living	Fir	42	0	0	0	0	0	0	0	0	0	0	0	0	0	0	0	0	0	0	0	0
30	30-130	1150	5.900000095	30-130-BV-25	Living	Beech	43	0	0	0	0	0	0	0	0	0	0	0	0	0	0	0	0	0	0	0	0
30	30-130	1150	5.900000095	30-130-BV-1	Living	Spruce	61	0	0	0	0	0	0	0	0	0	0	0	0	0	0	0	0	0	0	0	0
30	30-130	1150	5.900000095	30-130-BV-27	Living	Spruce	57.5	0	0	0	0	0	0	0	0	0	0	0	0	0	0	0	0	0	0	0	0
30	30-130	1150	5.900000095	30-130-BV-13	Living	Spruce	58.5	0	0	0	0	0	0	0	0	0	0	0	0	0	0	0	0	0	0	0	0
30	30-130	1150	5.900000095	30-130-BV-26	Living	Fir	60.5	0	0	0	0	0	0	0	0	0	0	0	0	0	0	0	0	0	0	0	0
30	30-130	1150	5.900000095	30-130-BV-23	Living	Fir	33	0	0	0	0	0	0	0	0	0	0	0	0	0	0	0	0	0	0	0	0
30	30-130	1150	5.900000095	30-130-BV-14	Living	Beech	46.5	0	0	0	0	0	0	0	1	0	0	0	0	0	0	0	0	0	0	0	1
30	30-130	1150	5.900000095	30-130-BV-22	Living	Fir	51	0	0	0	0	0	0	0	0	0	0	0	0	0	0	0	0	0	0	0	0
30	30-130	1150	5.900000095	30-130-BV-20	Living	Spruce	49	0	0	0	0	0	0	0	1	0	0	0	0	0	0	0	0	0	0	0	1
30	30-130	1150	5.900000095	30-130-BV-18	Living	Fir	21	0	0	0	0	0	0	0	0	0	0	0	0	0	0	0	0	0	0	0	0
30	30-130	1150	5.900000095	30-130-BV-9	Living	Fir	31	0	0	0	0	0	0	0	0	0	0	0	0	0	0	0	0	0	0	0	0
30	30-130	1150	5.900000095	30-130-BV-3	Living	Beech	50	0	0	0	0	0	0	0	0	0	0	0	0	0	0	0	0	0	0	0	0
30	30-130	1150	5.900000095	30-130-BV-21	Living	Beech	46.5	0	0	0	0	0	0	0	0	0	0	0	0	0	0	0	0	0	0	0	0
30	30-130	1150	5.900000095	30-130-BV-8	Living	Fir	58	0	0	0	0	0	0	0	0	0	0	0	0	0	0	0	0	0	0	0	0
30	30-130	1150	5.900000095	30-130-BV-29	Living	Fir	39	0	0	0	0	0	0	0	0	0	0	0	0	0	0	0	0	0	0	0	0
30	30-130	1150	5.900000095	30-130-BV-28	Living	Spruce	26	0	0	0	0	0	0	0	0	0	0	0	0	0	0	0	0	0	0	0	0
30	30-130	1150	5.900000095	30-130-BV-12	Living	Fir	42	0	0	0	0	0	0	0	0	0	0	0	0	0	0	0	0	0	0	0	0
30	30-131	1279	5.900000095	30-131-BV-10	Living	Beech	41	0	0	0	0	0	0	0	0	0	0	0	0	0	0	0	0	0	0	0	0
30	30-131	1279	5.900000095	30-131-BV-6	Living	Spruce	57.5	0	0	0	0	0	0	0	0	1	0	0	0	0	0	0	0	0	0	0	1
30	30-131	1279	5.900000095	30-131-BV-3	Living	Spruce	57	0	0	0	0	0	0	0	0	0	0	0	0	0	0	0	0	0	0	0	0
30	30-131	1279	5.900000095	30-131-BV-4	Living	Beech	38	0	0	0	0	0	0	0	0	0	0	0	0	0	0	0	0	0	0	0	0
30	30-131	1279	5.900000095	30-131-BV-5	Living	Spruce	50.5	0	0	0	0	0	0	1	0	1	0	0	0	0	0	0	0	0	0	0	2
30	30-131	1279	5.900000095	30-131-BV-8	Living	Spruce	61.5	0	0	0	0	0	0	0	0	1	0	0	0	0	0	0	0	0	0	0	1
30	30-132	1236	5.900000095	30-132-BV-13	Living	Spruce	63	0	0	0	0	0	0	0	0	0	0	0	0	0	0	0	0	0	0	0	0
30	30-132	1236	5.900000095	30-132-BV-12	Living	Fir	25	0	0	0	0	0	0	0	0	0	0	0	0	0	0	0	0	0	0	1	1
30	30-132	1236	5.900000095	30-132-BV-6	Living	Fir	26	0	0	0	0	0	0	0	0	0	0	0	0	0	0	0	0	0	0	0	0
30	30-133	1086	5.900000095	30-133-BV-8	Living	Beech	18	0	0	0	0	0	0	0	0	0	0	0	0	0	0	0	0	0	0	0	0
30	30-133	1086	5.900000095	30-133-BV-10	Living	Beech	29	0	0	0	0	0	0	0	0	0	0	0	0	0	1	0	0	0	0	0	0
30	30-133	1086	5.900000095	30-133-BV-11	Living	Beech	24	0	0	0	0	0	0	0	0	0	0	0	0	0	0	0	0	0	0	0	0
30	30-133	1086	5.900000095	30-133-BV-28	Living	Beech	20	0	0	0	0	0	0	0	0	0	0	0	0	0	0	0	0	0	0	0	0
30	30-134	1010	6.199999809	30-134-BV-12	Living	Beech	20	0	0	0	0	0	0	0	0	0	0	0	0	0	0	0	0	0	0	0	0
30	30-134	1010	6.199999809	30-134-BV-9	Living	Beech	25	0	0	0	0	0	0	0	0	0	0	0	0	0	0	0	0	0	0	0	0
30	30-134	1010	6.199999809	30-134-BV-16	Living	Beech	31.5	0	0	0	0	0	0	0	0	0	0	0	0	0	1	0	0	0	0	0	0
30	30-134	1010	6.199999809	30-134-BV-27	Living	Beech	19	0	0	0	0	0	0	0	0	0	0	0	0	0	0	0	0	0	0	0	0
30	30-134	1010	6.199999809	30-134-BV-33	Living	Beech	32.5	0	0	0	0	0	0	0	0	0	0	0	0	0	0	0	0	0	0	0	0
30	30-134	1010	6.199999809	30-134-BV-5	Living	Beech	48.5	0	0	0	0	0	0	0	0	0	0	0	0	0	1	0	0	0	0	0	0
30	30-134	1010	6.199999809	30-134-BV-22	Living	Oak	36.5	0	0	0	0	0	0	0	0	0	0	0	0	0	0	0	0	0	0	0	0
30	30-134	1010	6.199999809	30-134-BV-34	Living	Oak	34	0	0	0	0	0	0	0	0	0	0	0	0	0	1	0	0	0	0	0	0
30	30-134	1010	6.199999809	30-134-BV-15	Living	Beech	26	0	0	0	0	0	0	0	0	0	0	0	0	0	0	0	0	0	0	0	0
30	30-134	1010	6.199999809	30-134-BV-31	Living	Beech	36	0	0	0	0	0	0	0	0	0	0	0	0	0	0	0	0	0	0	0	0
30	30-134	1010	6.199999809	30-134-BV-24	Living	Beech	36	0	0	0	0	0	0	0	1	0	0	0	0	0	1	0	0	0	0	0	1
30	30-134	1010	6.199999809	30-134-BV-21	Living	Oak	24	0	0	0	0	0	0	0	0	0	0	0	0	0	0	1	0	0	0	0	1
30	30-134	1010	6.199999809	30-134-BV-38	Living	Beech	20	0	0	0	0	0	0	0	0	0	0	0	0	0	0	0	0	0	0	0	0
30	30-134	1010	6.199999809	30-134-BV-32	Living	Beech	21	0	0	0	0	0	0	0	0	0	0	0	0	0	0	0	0	0	0	0	0
30	30-134	1010	6.199999809	30-134-BV-23	Living	Oak	18	0	0	0	0	0	0	0	0	0	0	0	0	0	0	0	0	0	0	0	0
30	30-134	1010	6.199999809	30-134-BV-25	Living	Beech	36.5	0	0	0	0	0	0	0	0	0	0	0	0	0	0	0	0	0	0	0	0
30	30-135	847	6.300000191	30-135-BV-8	Living	Spruce	20	0	0	0	0	0	0	0	0	0	0	0	0	0	0	0	0	0	0	0	0
30	30-135	847	6.300000191	30-135-BV-16	Living	Beech	21	0	0	0	0	0	0	0	0	0	0	0	0	0	0	0	0	0	0	0	0
30	30-135	847	6.300000191	30-135-BV-15	Living	Beech	23	0	0	0	0	0	0	0	0	0	0	0	0	0	0	0	0	0	0	0	0
30	30-135	847	6.300000191	30-135-BV-41	Living	Fir	36	0	0	0	0	0	0	0	0	0	0	0	0	0	0	0	0	0	0	0	0
30	30-135	847	6.300000191	30-135-BV-1	Living	Spruce	50	0	0	0	0	0	0	0	0	0	0	0	0	0	0	0	0	0	0	0	0
30	30-135	847	6.300000191	30-135-BV-18	Living	Spruce	28	0	0	0	0	0	0	0	0	0	0	0	0	0	0	0	0	0	0	0	0
30	30-135	847	6.300000191	30-135-BV-17	Living	Fir	20	0	0	0	0	0	0	0	0	0	0	0	0	0	0	0	0	0	0	0	0
30	30-135	847	6.300000191	30-135-BV-11	Living	Spruce	18	0	0	0	0	0	0	0	0	0	0	0	0	0	0	0	0	0	0	0	0
30	30-135	847	6.300000191	30-135-BV-21	Living	Fir	18	0	0	0	0	0	0	0	0	0	0	0	0	0	0	0	0	0	0	0	0
30	30-135	847	6.300000191	30-135-BV-28	Living	Fir	18	0	0	0	0	0	0	0	0	0	0	0	0	0	0	0	0	0	0	0	0
30	30-135	847	6.300000191	30-135-BV-20	Living	Fir	31.5	0	0	0	0	0	0	0	0	0	0	0	0	0	0	0	0	0	0	0	0
30	30-135	847	6.300000191	30-135-BV-23	Living	Spruce	35.5	0	0	0	0	0	0	0	0	0	0	0	0	0	0	0	0	0	0	0	0
30	30-135	847	6.300000191	30-135-BV-27	Living	Fir	28	0	0	0	0	0	0	0	0	0	0	0	0	0	0	0	0	0	0	0	0
30	30-135	847	6.300000191	30-135-BV-32	Living	Fir	23	0	0	0	0	0	0	0	0	0	0	0	0	0	0	0	0	0	0	0	0
30	30-135	847	6.300000191	30-135-BV-47	Living	Fir	45	0	0	0	0	0	0	0	0	0	0	0	0	0	0	0	0	0	0	0	0
30	30-135	847	6.300000191	30-135-BV-2	Living	Fir	25	0	0	0	0	0	0	0	0	0	0	0	0	0	0	0	0	0	0	0	0
30	30-135	847	6.300000191	30-135-BV-10	Living	Spruce	28	0	0	0	0	0	0	0	0	0	0	0	0	0	0	0	0	0	0	0	0
30	30-135	847	6.300000191	30-135-BV-34	Living	Fir	20	0	0	0	0	0	0	0	0	0	0	0	0	0	0	0	0	0	0	0	0
30	30-135	847	6.300000191	30-135-BV-42	Living	Spruce	24	0	0	0	0	0	0	0	0	0	0	0	0	0	0	0	0	0	0	0	0
30	30-135	847	6.300000191	30-135-BV-26	Living	Spruce	41	0	0	0	0	0	0	0	0	0	0	0	0	0	0	0	0	0	0	0	0
30	30-135	847	6.300000191	30-135-BV-52	Living	Fir	41.5	0	0	0	0	0	0	0	0	0	0	0	0	0	0	0	0	0	0	0	0
30	30-135	847	6.300000191	30-135-BV-43	Living	Beech	50	0	0	0	0	0	0	0	0	0	0	0	0	0	0	0	0	0	0	0	0
30	30-135	847	6.300000191	30-135-BV-36	Living	Fir	25	0	0	0	0	0	0	0	0	0	0	0	0	0	0	0	0	0	0	0	0
30	30-135	847	6.300000191	30-135-BV-4	Living	Spruce	37.5	0	0	0	0	0	0	0	0	0	0	0	0	0	0	0	0	0	0	0	0
30	30-135	847	6.300000191	30-135-BV-53	Living	Fir	37.5	0	0	0	0	0	0	0	0	0	0	0	0	0	0	0	0	0	0	0	0
30	30-135	847	6.300000191	30-135-BV-35	Living	Spruce	47	0	0	0	0	0	0	0	0	0	0	0	0	0	0	0	0	0	0	0	0
30	30-135	847	6.300000191	30-135-BV-31	Living	Fir	25	0	0	0	0	0	0	0	0	0	0	0	0	0	0	0	0	0	0	0	0
30	30-135	847	6.300000191	30-135-BV-46	Living	Beech	22	0	0	0	0	0	0	0	0	0	0	0	0	0	0	0	0	0	0	0	0
30	30-136	1127	5.900000095	30-136-BV-3	Living	Fir	50	0	0	0	0	0	0	0	0	0	0	0	1	0	0	0	0	0	0	0	1
30	30-136	1127	5.900000095	30-136-BV-13	Living	Spruce	23	0	0	0	0	0	0	0	0	0	0	0	0	0	0	0	0	0	0	0	0
30	30-136	1127	5.900000095	30-136-BV-10	Living	Spruce	19	0	0	0	0	0	0	0	0	0	0	0	0	0	0	0	0	0	0	1	1
30	30-136	1127	5.900000095	30-136-BV-7	Living	Spruce	52.5	0	0	0	0	0	0	0	0	0	0	0	0	0	0	0	0	0	0	0	0
30	30-136	1127	5.900000095	30-136-BV-1	Living	Fir	57	0	0	0	0	0	0	0	0	0	0	0	1	0	0	0	0	0	0	0	1
30	30-136	1127	5.900000095	30-136-BV-5	Living	Fir	35	0	0	0	0	0	0	0	0	0	0	0	0	0	0	0	0	0	0	0	0
30	30-136	1127	5.900000095	30-136-BV-9	Living	Fir	35.5	0	0	0	0	0	0	0	0	0	0	0	1	0	0	0	0	0	0	0	1
30	30-136	1127	5.900000095	30-136-BV-2	Living	Fir	39.5	0	0	0	0	0	0	0	0	0	0	0	1	0	0	0	0	0	0	0	1
30	30-136	1127	5.900000095	30-136-BV-4	Living	Fir	29.5	0	0	0	0	0	0	0	0	0	0	0	1	0	0	0	0	0	0	0	1
30	30-136	1127	5.900000095	30-136-BV-15	Living	Fir	40	0	0	0	0	0	0	0	0	0	0	0	1	0	0	0	0	0	0	0	1
30	30-137	1288	5.800000191	30-137-BV-19	Living	Beech	28	0	0	0	0	0	0	0	0	0	0	0	0	0	1	0	0	0	0	0	0
30	30-137	1288	5.800000191	30-137-BV-7	Living	Beech	38	0	0	0	0	0	0	0	0	0	0	0	0	0	0	0	0	0	0	0	0
30	30-137	1288	5.800000191	30-137-BV-12	Living	Fir	30	0	0	0	0	0	0	0	0	0	0	0	0	0	0	0	0	0	0	0	0
30	30-137	1288	5.800000191	30-137-BV-25	Living	Beech	19	0	0	0	0	0	0	0	0	0	0	0	0	0	1	0	0	0	0	0	0
30	30-137	1288	5.800000191	30-137-BV-13	Living	Fir	18	0	0	0	0	0	0	0	0	0	0	0	0	0	0	0	0	0	0	0	0
30	30-137	1288	5.800000191	30-137-BV-3	Living	Fir	18	0	0	0	0	0	0	0	0	0	0	0	0	0	0	0	0	0	0	0	0
30	30-137	1288	5.800000191	30-137-BV-27	Living	Fir	50	0	0	0	0	0	0	0	0	0	0	0	0	0	0	0	0	0	0	0	0
30	30-137	1288	5.800000191	30-137-BV-21	Living	Fir	57	0	0	0	0	0	0	0	0	0	0	0	0	0	0	0	0	0	0	0	0
30	30-137	1288	5.800000191	30-137-BV-24	Living	Spruce	62	0	0	0	0	0	0	0	0	0	0	0	0	0	0	0	0	0	0	0	0
30	30-137	1288	5.800000191	30-137-BV-20	Living	Fir	63	0	1	0	0	0	0	0	0	0	0	0	0	0	0	0	0	0	0	0	1
30	30-137	1288	5.800000191	30-137-BV-18	Living	Beech	32.5	0	0	0	0	0	0	0	0	0	0	0	0	0	1	0	0	0	0	0	0
30	30-137	1288	5.800000191	30-137-BV-17	Living	Fir	49.5	0	0	0	0	0	0	0	0	0	0	0	0	0	0	0	0	0	0	0	0
30	30-137	1288	5.800000191	30-137-BV-14	Living	Fir	23	0	0	0	0	0	0	0	0	0	0	0	0	0	0	0	0	0	0	0	0
30	30-138	1236	5.699999809	30-138-BV-10	Living	Spruce	62	0	0	0	0	0	0	0	0	0	0	0	0	0	0	0	0	0	0	0	0
30	30-138	1236	5.699999809	30-138-BV-16	Living	Fir	59.5	0	0	0	0	0	0	0	1	0	0	0	0	0	0	0	0	0	0	0	1
30	30-138	1236	5.699999809	30-138-BV-17	Living	Spruce	26	0	0	0	0	0	0	0	0	0	0	0	0	0	0	0	0	0	0	0	0
30	30-138	1236	5.699999809	30-138-BV-1	Living	Spruce	26	0	0	0	0	0	0	0	0	0	0	0	0	0	0	0	0	0	0	0	0
30	30-138	1236	5.699999809	30-138-BV-6	Living	Fir	43	0	0	0	0	0	0	0	1	0	0	0	0	0	0	0	0	0	0	0	1
30	30-138	1236	5.699999809	30-138-BV-14	Living	Spruce	54.5	0	0	0	0	0	0	0	1	0	0	0	0	0	0	0	0	0	0	0	1
30	30-138	1236	5.699999809	30-138-BV-9	Living	Fir	38	0	0	0	0	0	0	0	0	0	0	0	0	0	0	0	0	0	0	0	0
30	30-138	1236	5.699999809	30-138-BV-7	Living	Fir	19	0	0	0	0	0	0	0	0	0	0	0	0	0	1	0	0	0	0	0	0
30	30-138	1236	5.699999809	30-138-BV-2	Living	Fir	60.5	0	0	0	0	0	0	0	0	0	0	0	0	0	0	0	0	0	0	0	0
30	30-139	1163	6.099999905	30-139-BV-4	Living	Beech	28	0	0	0	0	0	0	0	0	0	0	0	0	0	0	0	0	0	0	0	0
30	30-139	1163	6.099999905	30-139-BV-11	Living	Fir	47.5	0	0	0	0	0	0	0	0	0	0	0	0	0	0	0	0	0	0	0	0
30	30-139	1163	6.099999905	30-139-BV-26	Living	Fir	53	0	0	0	0	0	0	0	0	0	0	0	0	0	0	0	0	0	0	0	0
30	30-139	1163	6.099999905	30-139-BV-14	Living	Fir	54	0	0	0	0	0	0	0	0	0	0	0	0	0	0	0	0	0	0	0	0
30	30-139	1163	6.099999905	30-139-BV-16	Living	Fir	42	0	0	0	0	0	0	0	0	0	0	0	0	0	0	0	0	0	0	0	0
30	30-139	1163	6.099999905	30-139-BV-19	Living	Fir	57	0	0	0	0	0	0	0	0	0	0	0	0	0	0	0	0	0	0	0	0
30	30-139	1163	6.099999905	30-139-BV-1	Living	Beech	62	0	0	0	0	0	0	0	0	0	0	0	0	0	0	0	0	0	0	0	0
30	30-139	1163	6.099999905	30-139-BV-12	Living	Fir	36.5	0	0	0	0	0	0	0	0	0	0	0	0	0	0	0	0	0	0	0	0
30	30-139	1163	6.099999905	30-139-BV-2	Living	Beech	19	0	0	0	0	0	0	0	0	0	0	0	0	0	0	0	0	0	0	0	0
30	30-139	1163	6.099999905	30-139-BV-21	Living	Beech	39.5	0	0	0	0	0	0	0	0	0	0	0	0	0	0	0	0	0	0	0	0
30	30-139	1163	6.099999905	30-139-BV-18	Living	Beech	55.5	0	0	0	0	0	0	0	0	0	0	0	0	0	1	1	0	0	0	0	1
30	30-139	1163	6.099999905	30-139-BV-22	Living	Fir	72	0	0	0	0	0	0	0	0	0	0	0	0	0	0	0	0	0	0	0	0
30	30-14	1338	6.400000095	30-14-BV-16	Living	Fir	62.5	0	0	0	0	0	0	0	0	0	0	0	0	0	0	0	0	0	0	0	0
30	30-14	1338	6.400000095	30-14-BV-22	Living	Fir	75.5	0	0	0	0	0	0	0	0	0	0	0	0	0	0	0	0	0	0	0	0
30	30-14	1338	6.400000095	30-14-BV-17	Living	Fir	43.5	0	0	0	0	0	0	0	0	0	0	0	0	0	0	0	0	0	0	0	0
30	30-14	1338	6.400000095	30-14-BV-8	Living	Fir	70.5	0	0	0	0	0	0	0	0	0	0	0	0	0	0	0	0	0	0	0	0
30	30-14	1338	6.400000095	30-14-BV-19	Living	Fir	46.5	0	0	0	0	0	0	0	0	0	0	0	0	0	0	0	0	0	0	0	0
30	30-14	1338	6.400000095	30-14-BV-5	Living	Spruce	21	0	0	0	0	0	0	0	0	0	0	0	0	0	0	0	0	0	0	0	0
30	30-14	1338	6.400000095	30-14-BV-2	Living	Beech	18	0	0	0	0	0	0	0	0	0	0	0	0	0	0	0	0	0	0	0	0
30	30-14	1338	6.400000095	30-14-BV-18	Living	Beech	40.5	0	0	0	0	0	0	0	0	0	0	0	0	0	0	0	0	0	0	0	0
30	30-14	1338	6.400000095	30-14-BV-27	Living	Spruce	18	0	0	0	0	0	0	0	0	0	0	0	0	0	0	0	0	0	0	0	0
30	30-14	1338	6.400000095	30-14-BV-6	Living	Fir	61.5	0	0	0	0	0	0	0	0	0	0	0	0	0	0	0	0	0	0	0	0
30	30-14	1338	6.400000095	30-14-BV-4	Living	Fir	29	0	0	0	0	0	0	0	0	0	0	0	0	0	0	0	0	0	0	0	0
30	30-14	1338	6.400000095	30-14-BV-24	Living	Fir	73.5	0	0	0	0	0	0	0	0	0	0	0	0	0	0	0	0	0	0	0	0
30	30-14	1338	6.400000095	30-14-BV-30	Living	Spruce	48	0	0	0	0	0	0	0	0	0	0	0	0	0	0	0	0	0	0	0	0
30	30-140	924	6.199999809	30-140-BV-10	Living	Fir	20	0	0	0	0	0	0	0	0	0	0	0	0	0	0	0	0	0	0	0	0
30	30-140	924	6.199999809	30-140-BV-21	Living	Fir	37	0	0	0	0	0	0	0	1	0	0	0	0	0	0	0	0	0	0	0	1
30	30-140	924	6.199999809	30-140-BV-14	Living	Beech	19	0	0	0	0	0	0	0	0	0	0	0	0	0	0	0	0	0	0	0	0
30	30-140	924	6.199999809	30-140-BV-17	Living	Spruce	35	0	0	0	0	0	0	0	0	0	0	0	0	0	0	0	0	0	0	0	0
30	30-140	924	6.199999809	30-140-BV-8	Living	Spruce	45.5	0	0	0	0	0	0	0	0	0	0	0	0	0	0	0	0	0	0	0	0
30	30-140	924	6.199999809	30-140-BV-5	Living	Beech	40	0	0	0	1	0	0	0	0	0	0	1	0	0	0	0	0	0	0	0	2
30	30-141	773	6.199999809	30-141-BV-3	Living	Beech	31.5	0	0	0	0	0	0	0	0	0	0	0	0	0	0	0	0	0	0	0	0
30	30-141	773	6.199999809	30-141-BV-14	Living	Beech	47.5	0	0	0	0	0	0	0	0	0	0	0	0	0	0	0	0	0	0	0	0
30	30-141	773	6.199999809	30-141-BV-12	Living	Beech	51	0	0	0	0	0	0	0	0	0	0	0	0	0	1	0	0	0	0	0	0
30	30-141	773	6.199999809	30-141-BV-6	Living	Oak	18	0	0	0	0	0	0	0	0	0	0	0	0	0	0	0	0	0	0	0	0
30	30-141	773	6.199999809	30-141-BV-11	Living	Oak	47	0	0	0	0	0	0	0	0	0	0	0	0	0	1	0	0	0	0	0	0
30	30-141	773	6.199999809	30-141-BV-10	Living	Beech	55	0	0	0	0	0	0	0	1	0	0	0	0	0	1	0	1	0	0	0	2
30	30-141	773	6.199999809	30-141-BV-13	Living	Beech	56.5	0	0	0	0	0	0	0	0	0	0	0	0	0	0	0	0	0	0	0	0
30	30-141	773	6.199999809	30-141-BV-15	Living	Beech	47.5	0	0	0	0	0	0	0	0	0	0	0	0	0	0	0	0	0	0	0	0
30	30-141	773	6.199999809	30-141-BV-7	Living	Beech	56.5	0	0	0	0	0	0	0	0	0	0	0	0	0	0	0	0	0	0	0	0
30	30-141	773	6.199999809	30-141-BV-2	Living	Beech	54.5	0	0	0	0	0	0	0	0	0	0	0	0	0	0	0	0	0	0	0	0
30	30-142	648	6.300000191	30-142-BV-4	Living	Spruce	44.5	0	0	0	0	0	0	0	0	0	0	0	0	0	0	0	0	0	0	0	0
30	30-142	648	6.300000191	30-142-BV-5	Living	Spruce	58.5	0	0	0	0	0	0	0	0	0	0	0	0	0	0	0	0	0	0	0	0
30	30-142	648	6.300000191	30-142-BV-21	Living	Spruce	54	0	0	0	0	0	0	0	0	0	0	0	0	0	0	0	0	0	0	0	0
30	30-142	648	6.300000191	30-142-BV-3	Living	Spruce	38.5	0	0	0	0	0	0	0	0	0	0	0	0	0	0	0	0	0	0	0	0
30	30-142	648	6.300000191	30-142-BV-6	Living	Spruce	28	0	0	0	0	0	0	0	0	0	0	0	0	0	0	0	0	0	0	0	0
30	30-142	648	6.300000191	30-142-BV-10	Living	Beech	23	0	0	0	0	0	0	0	0	0	0	0	0	0	0	0	0	0	0	0	0
30	30-142	648	6.300000191	30-142-BV-11	Living	Spruce	30.5	0	0	0	0	0	0	0	0	0	0	0	0	0	0	0	0	0	0	0	0
30	30-142	648	6.300000191	30-142-BV-19	Living	Beech	21	0	0	0	0	0	0	0	0	0	0	0	0	0	0	0	0	0	0	0	0
30	30-142	648	6.300000191	30-142-BV-20	Living	Spruce	51.5	0	0	0	0	0	0	0	0	0	0	0	0	0	0	0	0	0	0	0	0
30	30-142	648	6.300000191	30-142-BV-24	Living	Spruce	36.5	0	0	0	0	0	0	0	0	0	0	0	0	0	0	0	0	0	0	0	0
30	30-142	648	6.300000191	30-142-BV-15	Living	Fir	35	0	0	0	0	0	0	0	0	0	0	0	0	0	0	0	0	0	0	0	0
30	30-142	648	6.300000191	30-142-BV-17	Living	Spruce	54	0	0	0	0	0	0	0	0	0	0	0	0	0	0	0	0	0	0	0	0
30	30-142	648	6.300000191	30-142-BV-1	Living	Spruce	58.5	0	0	0	0	0	0	0	0	0	0	0	0	0	0	0	0	0	0	0	0
30	30-142	648	6.300000191	30-142-BV-2	Living	Spruce	56.5	0	0	0	0	0	0	0	0	0	0	0	0	0	0	0	0	0	0	0	0
30	30-142	648	6.300000191	30-142-BV-9	Living	Beech	50.5	0	0	0	0	0	0	0	0	0	0	0	0	0	0	0	0	0	0	0	0
30	30-143	1108	5.900000095	30-143-BV-20	Living	Fir	29	0	0	0	0	0	0	0	0	0	0	0	0	0	0	0	0	0	0	0	0
30	30-143	1108	5.900000095	30-143-BV-18	Living	Fir	36.5	0	0	0	0	0	0	0	0	0	0	0	0	0	0	0	0	0	0	0	0
30	30-143	1108	5.900000095	30-143-BV-7	Living	Spruce	42.5	0	0	0	0	0	0	0	0	0	0	0	0	0	0	0	0	0	0	0	0
30	30-143	1108	5.900000095	30-143-BV-8	Living	Spruce	56.5	0	0	0	0	0	0	0	0	0	0	0	0	0	0	0	0	0	0	0	0
30	30-143	1108	5.900000095	30-143-BV-5	Living	Spruce	59	0	0	0	0	0	0	0	0	0	0	0	0	0	0	0	0	0	0	0	0
30	30-143	1108	5.900000095	30-143-BV-16	Living	Fir	46.5	0	0	0	0	0	0	0	0	0	0	0	0	0	0	0	0	0	0	0	0
30	30-143	1108	5.900000095	30-143-BV-2	Living	Spruce	51.5	0	0	0	0	0	0	0	0	0	0	0	0	0	0	0	0	0	0	0	0
30	30-143	1108	5.900000095	30-143-BV-21	Living	Fir	21	0	0	0	0	0	0	0	0	0	0	0	0	0	0	0	0	0	0	0	0
30	30-143	1108	5.900000095	30-143-BV-9	Living	Fir	48.5	0	0	0	0	0	0	0	0	0	0	0	0	0	0	0	0	0	0	0	0
30	30-143	1108	5.900000095	30-143-BV-3	Living	Fir	35.5	0	0	0	0	0	0	0	0	0	0	0	0	0	0	0	0	0	0	0	0
30	30-143	1108	5.900000095	30-143-BV-14	Living	Spruce	27	0	0	0	0	0	0	0	0	0	0	0	0	0	0	0	0	0	0	0	0
30	30-143	1108	5.900000095	30-143-BV-23	Living	Fir	61	0	0	0	0	0	0	0	0	0	0	0	0	0	0	0	0	0	0	0	0
30	30-143	1108	5.900000095	30-143-BV-24	Living	Spruce	25	0	0	0	0	0	0	0	0	0	0	0	0	0	0	0	0	0	0	0	0
30	30-144	1277	5.800000191	30-144-BV-9	Living	Spruce	31	0	0	0	0	0	0	0	1	0	0	0	0	0	0	0	0	0	0	0	1
30	30-144	1277	5.800000191	30-144-BV-15	Living	Spruce	46	0	0	0	0	0	0	0	0	0	0	0	0	0	0	0	0	0	0	0	0
30	30-144	1277	5.800000191	30-144-BV-11	Living	Fir	37.5	0	0	0	0	0	0	0	0	0	0	0	0	0	0	0	0	0	0	0	0
30	30-144	1277	5.800000191	30-144-BV-4	Living	Beech	40.5	0	0	0	0	0	0	0	0	0	0	0	0	0	0	0	0	0	0	0	0
30	30-144	1277	5.800000191	30-144-BV-17	Living	Fir	46	0	0	0	0	0	0	0	0	0	0	0	0	0	0	0	0	0	0	0	0
30	30-144	1277	5.800000191	30-144-BV-20	Living	Spruce	66	0	0	0	0	0	0	0	0	0	0	0	0	0	0	0	0	0	0	0	0
30	30-144	1277	5.800000191	30-144-BV-13	Living	Fir	47.5	0	0	0	0	0	1	0	1	0	0	0	0	0	0	0	0	0	0	0	2
30	30-144	1277	5.800000191	30-144-BV-7	Living	Beech	24	0	0	0	0	0	0	0	0	0	0	0	0	0	0	0	0	0	0	0	0
30	30-144	1277	5.800000191	30-144-BV-10	Living	Fir	28	0	0	0	0	0	1	0	1	0	0	0	0	0	0	0	0	0	0	0	2
30	30-144	1277	5.800000191	30-144-BV-19	Living	Fir	24	0	0	0	0	0	0	0	0	0	0	0	0	0	0	0	0	0	0	0	0
30	30-144	1277	5.800000191	30-144-BV-18	Living	Beech	26	0	0	0	0	0	0	0	0	0	0	0	0	0	0	0	0	0	0	0	0
30	30-144	1277	5.800000191	30-144-BV-8	Living	Fir	30.5	0	0	0	0	0	0	0	0	0	0	0	0	0	0	0	0	0	0	0	0
30	30-144	1277	5.800000191	30-144-BV-16	Living	Fir	20	0	0	0	0	0	0	0	0	0	0	0	0	0	0	0	0	0	0	0	0
30	30-144	1277	5.800000191	30-144-BV-1	Living	Fir	44	0	0	0	0	0	0	0	0	0	0	0	0	0	0	0	0	0	0	0	0
30	30-144	1277	5.800000191	30-144-BV-6	Living	Fir	36.5	0	0	0	0	0	0	0	0	0	0	0	0	0	0	0	0	0	0	0	0
30	30-145	1231	6.099999905	30-145-BV-10	Living	Fir	46	0	0	0	0	0	0	0	0	0	0	0	0	0	0	0	0	0	0	0	0
30	30-145	1231	6.099999905	30-145-BV-8	Living	Beech	25	0	0	0	0	0	0	0	0	0	0	0	0	0	0	0	0	0	0	0	0
30	30-145	1231	6.099999905	30-145-BV-3	Living	Spruce	50.5	0	0	0	0	0	0	0	0	0	0	0	0	0	0	0	0	0	0	0	0
30	30-145	1231	6.099999905	30-145-BV-9	Living	Beech	25	0	0	0	0	0	0	0	0	0	0	0	0	0	0	0	0	0	0	0	0
30	30-145	1231	6.099999905	30-145-BV-2	Living	Fir	43.5	0	0	0	0	0	0	0	0	0	0	0	0	0	0	0	0	0	0	0	0
30	30-145	1231	6.099999905	30-145-BV-14	Living	Fir	22	0	0	0	0	0	0	0	0	0	0	0	0	0	0	0	0	0	0	0	0
30	30-145	1231	6.099999905	30-145-BV-5	Living	Beech	24	0	0	0	0	0	0	0	0	0	0	0	0	0	0	0	0	0	0	0	0
30	30-145	1231	6.099999905	30-145-BV-15	Living	Beech	19	0	0	0	0	0	0	0	0	0	0	0	0	0	0	0	0	0	0	0	0
30	30-145	1231	6.099999905	30-145-BV-16	Living	Beech	20	0	0	0	0	0	0	0	0	0	0	0	0	0	0	0	0	0	0	0	0
30	30-145	1231	6.099999905	30-145-BV-13	Living	Fir	37.5	0	0	0	0	0	0	0	0	0	0	0	0	0	0	0	0	0	0	0	0
30	30-146	1074	6.199999809	30-146-BV-6	Living	Beech	51.5	0	0	0	0	0	0	0	0	0	0	0	0	0	0	0	0	0	0	0	0
30	30-146	1074	6.199999809	30-146-BV-4	Living	Spruce	35.5	0	0	0	0	0	0	0	0	0	0	0	0	0	0	0	0	0	0	0	0
30	30-146	1074	6.199999809	30-146-BV-8	Living	Spruce	42	0	0	0	0	0	0	0	1	0	0	0	0	0	0	0	0	0	0	0	1
30	30-146	1074	6.199999809	30-146-BV-9	Living	Spruce	53	0	0	0	0	0	0	0	0	0	0	0	0	0	0	0	0	0	0	0	0
30	30-146	1074	6.199999809	30-146-BV-3	Living	Spruce	46.5	0	0	0	0	0	0	0	0	0	0	0	0	0	0	0	0	0	0	0	0
30	30-146	1074	6.199999809	30-146-BV-18	Living	Spruce	40.5	0	0	0	0	0	0	0	0	0	0	0	0	0	0	0	0	0	0	0	0
30	30-146	1074	6.199999809	30-146-BV-16	Living	Spruce	33.5	0	0	0	0	0	0	0	1	0	0	0	0	0	0	0	0	0	0	0	1
30	30-146	1074	6.199999809	30-146-BV-7	Living	Spruce	29	0	0	0	0	0	0	0	0	0	0	0	0	0	0	0	0	0	0	0	0
30	30-146	1074	6.199999809	30-146-BV-5	Living	Fir	58	0	0	0	0	0	0	0	0	0	0	0	1	0	0	0	0	0	0	0	1
30	30-146	1074	6.199999809	30-146-BV-20	Living	Spruce	19	0	0	0	0	0	0	0	1	0	0	0	0	0	0	0	0	0	0	0	1
30	30-146	1074	6.199999809	30-146-BV-21	Living	Spruce	42.5	0	0	0	0	0	0	0	0	0	0	0	0	0	0	0	0	0	0	0	0
30	30-146	1074	6.199999809	30-146-BV-13	Living	Spruce	43.5	0	0	0	0	0	0	0	0	0	0	0	0	0	0	0	0	0	0	0	0
30	30-146	1074	6.199999809	30-146-BV-22	Living	Spruce	52.5	0	0	0	0	0	0	0	0	0	0	0	0	0	0	0	0	0	0	0	0
30	30-146	1074	6.199999809	30-146-BV-19	Living	Fir	63.5	0	0	0	0	0	0	0	0	0	0	0	0	0	0	0	0	0	0	0	0
30	30-146	1074	6.199999809	30-146-BV-12	Living	Spruce	48	0	0	0	0	0	0	0	0	0	0	0	0	0	0	0	0	0	0	0	0
30	30-146	1074	6.199999809	30-146-BV-17	Living	Spruce	45	0	0	0	0	0	0	0	0	0	0	0	0	0	0	0	0	0	0	0	0
30	30-146	1074	6.199999809	30-146-BV-2	Living	Spruce	52	0	0	0	0	0	0	0	0	0	0	0	0	0	0	0	0	0	0	0	0
30	30-146	1074	6.199999809	30-146-BV-15	Living	Spruce	31	0	0	0	0	0	0	0	1	0	0	0	0	0	0	0	0	0	0	0	1
30	30-146	1074	6.199999809	30-146-BV-11	Living	Spruce	42.5	0	0	0	0	0	0	0	1	0	0	0	0	0	0	0	0	0	0	0	1
30	30-146	1074	6.199999809	30-146-BV-1	Living	Spruce	55	0	0	0	0	0	0	0	0	0	0	0	0	0	0	0	0	0	0	0	0
30	30-146	1074	6.199999809	30-146-BV-14	Living	Spruce	28	0	0	0	0	0	0	0	1	0	0	0	0	0	0	0	0	0	0	0	1
30	30-147	1259	5.800000191	30-147-BV-1	Living	Spruce	54	0	0	0	0	0	0	0	0	0	0	0	0	0	0	0	0	0	0	0	0
30	30-147	1259	5.800000191	30-147-BV-11	Living	Spruce	48.5	0	0	0	0	0	0	0	0	0	0	0	0	0	0	0	0	0	0	0	0
30	30-147	1259	5.800000191	30-147-BV-8	Living	Beech	29	0	0	0	0	0	0	0	0	0	0	0	0	0	1	0	0	0	0	0	0
30	30-147	1259	5.800000191	30-147-BV-9	Living	Beech	23	0	0	0	0	0	0	0	1	0	0	0	0	0	0	0	0	0	0	0	1
30	30-147	1259	5.800000191	30-147-BV-12	Living	Fir	29	0	0	0	0	0	0	0	0	0	0	0	0	0	0	0	0	0	0	0	0
30	30-147	1259	5.800000191	30-147-BV-3	Living	Spruce	50	0	0	0	0	0	0	0	0	0	0	0	0	0	0	0	0	0	0	0	0
30	30-147	1259	5.800000191	30-147-BV-4	Living	Spruce	26	0	0	0	0	0	0	0	0	0	0	0	0	0	0	0	0	0	0	0	0
30	30-149	1239	5.800000191	30-149-BV-9	Living	Beech	30	0	0	0	0	0	0	0	0	0	0	0	0	0	0	0	0	0	0	0	0
30	30-149	1239	5.800000191	30-149-BV-12	Living	Fir	83.5	0	0	0	0	0	0	0	0	0	0	0	0	0	0	0	0	0	0	0	0
30	30-149	1239	5.800000191	30-149-BV-11	Living	Beech	28	0	0	0	0	0	0	0	0	0	0	0	0	0	0	0	0	0	0	0	0
30	30-149	1239	5.800000191	30-149-BV-2	Living	Beech	32.5	0	0	0	0	0	0	0	0	0	0	0	0	0	0	0	0	0	0	0	0
30	30-149	1239	5.800000191	30-149-BV-6	Living	Beech	19	0	0	0	0	0	0	0	0	0	0	0	0	0	0	0	0	0	0	0	0
30	30-149	1239	5.800000191	30-149-BV-19	Living	Beech	19	0	0	0	0	0	0	0	0	0	0	0	0	0	0	0	0	0	0	0	0
30	30-149	1239	5.800000191	30-149-BV-15	Living	Fir	65.5	0	0	0	0	0	0	0	0	0	0	0	0	0	0	0	0	0	0	0	0
30	30-149	1239	5.800000191	30-149-BV-17	Living	Beech	51	0	0	0	0	0	0	0	0	0	0	0	0	0	0	0	0	0	0	0	0
30	30-149	1239	5.800000191	30-149-BV-10	Living	Beech	32	0	0	0	0	0	0	0	0	0	0	0	0	0	0	0	0	0	0	0	0
30	30-149	1239	5.800000191	30-149-BV-14	Living	Beech	37.5	0	0	0	0	0	0	0	0	0	0	0	0	0	0	0	0	0	0	0	0
30	30-149	1239	5.800000191	30-149-BV-7	Living	Beech	21	0	0	0	0	0	0	0	0	0	0	0	0	0	0	0	0	0	0	0	0
30	30-15	1443	6.400000095	30-15-BV-17	Living	Beech	18	0	0	0	0	0	0	0	0	0	0	0	0	0	0	0	0	0	0	0	0
30	30-15	1443	6.400000095	30-15-BV-12	Living	Fir	42	0	0	0	0	0	0	0	0	0	0	0	0	0	0	0	0	0	0	0	0
30	30-15	1443	6.400000095	30-15-BV-18	Living	Beech	24	0	0	0	0	0	0	0	0	0	0	0	0	0	0	0	0	0	0	0	0
30	30-15	1443	6.400000095	30-15-BV-15	Living	Beech	41	0	0	0	0	0	0	0	0	0	0	0	0	0	0	0	0	0	0	0	0
30	30-15	1443	6.400000095	30-15-BV-3	Living	Beech	32.5	0	0	0	0	0	0	0	1	0	0	0	0	0	0	0	0	0	0	0	1
30	30-15	1443	6.400000095	30-15-BV-20	Living	Beech	33.5	0	0	0	0	0	0	0	1	0	0	0	0	0	0	0	0	0	0	0	1
30	30-15	1443	6.400000095	30-15-BV-21	Living	Beech	32.5	0	0	0	0	0	0	0	0	0	0	0	0	0	0	0	0	0	0	0	0
30	30-16	1405	6.400000095	30-16-BV-29	Living	Fir	21	0	0	0	0	0	0	0	0	0	0	0	0	0	0	0	0	0	0	0	0
30	30-16	1405	6.400000095	30-16-BV-27	Living	Fir	43.5	0	0	0	0	0	0	0	0	0	0	0	0	0	0	0	0	0	0	0	0
30	30-16	1405	6.400000095	30-16-BV-28	Living	Beech	19	0	0	0	0	0	0	0	0	0	0	0	0	0	0	0	0	0	0	0	0
30	30-16	1405	6.400000095	30-16-BV-24	Living	Beech	22	0	0	0	0	0	0	0	0	0	0	0	0	0	0	0	0	0	0	0	0
30	30-16	1405	6.400000095	30-16-BV-20	Living	Beech	31.5	0	0	0	0	0	0	0	0	0	0	0	0	0	0	0	0	0	0	0	0
30	30-16	1405	6.400000095	30-16-BV-11	Living	Beech	21	0	0	0	0	0	0	0	0	0	0	0	0	0	0	0	0	0	0	0	0
30	30-16	1405	6.400000095	30-16-BV-31	Living	Fir	52	0	0	0	0	0	0	0	0	0	0	0	0	0	0	0	0	0	0	0	0
30	30-16	1405	6.400000095	30-16-BV-23	Living	Fir	22	0	0	0	0	0	0	0	1	0	0	0	0	0	0	0	0	0	0	0	1
30	30-16	1405	6.400000095	30-16-BV-6	Living	Spruce	52.5	0	0	0	0	0	0	0	0	0	0	0	0	0	0	0	0	0	0	0	0
30	30-16	1405	6.400000095	30-16-BV-1	Living	Fir	34.5	0	0	0	0	0	0	0	0	0	0	0	0	0	0	0	0	0	0	0	0
30	30-16	1405	6.400000095	30-16-BV-9	Living	Beech	33	0	0	0	0	0	0	0	0	0	0	0	0	0	0	0	0	0	0	0	0
30	30-16	1405	6.400000095	30-16-BV-7	Living	Spruce	24	0	0	0	0	0	0	0	0	0	0	0	0	0	0	0	0	0	0	0	0
30	30-17	1428	6.400000095	30-17-BV-25	Living	Spruce	60	0	0	0	0	0	0	0	0	0	0	0	0	0	0	0	0	0	0	0	0
30	30-17	1428	6.400000095	30-17-BV-16	Living	Spruce	62.5	0	0	0	0	0	0	0	0	0	0	0	0	0	0	0	0	0	0	0	0
30	30-17	1428	6.400000095	30-17-BV-26	Living	Beech	20	0	0	0	0	0	0	0	0	0	0	0	0	0	0	0	0	0	0	0	0
30	30-17	1428	6.400000095	30-17-BV-2	Living	Spruce	32	0	0	0	0	0	0	0	0	0	0	0	0	0	0	0	0	0	0	0	0
30	30-17	1428	6.400000095	30-17-BV-14	Living	Spruce	29	0	0	0	0	0	0	0	0	0	0	0	0	0	0	0	0	0	0	0	0
30	30-17	1428	6.400000095	30-17-BV-11	Living	Spruce	28	0	0	0	0	0	0	0	0	0	0	0	0	0	0	0	0	0	0	0	0
30	30-17	1428	6.400000095	30-17-BV-4	Living	Spruce	39	0	0	0	0	0	0	0	0	0	0	0	0	0	0	0	0	0	0	0	0
30	30-17	1428	6.400000095	30-17-BV-8	Living	Beech	20	0	0	0	0	0	0	0	0	0	0	0	0	0	0	0	0	0	0	0	0
30	30-17	1428	6.400000095	30-17-BV-9	Living	Spruce	26	0	0	0	0	0	0	0	0	0	0	0	0	0	0	0	0	0	0	0	0
30	30-17	1428	6.400000095	30-17-BV-7	Living	Spruce	52.5	0	0	0	0	0	0	0	0	0	0	0	0	0	0	0	0	0	0	0	0
30	30-17	1428	6.400000095	30-17-BV-5	Living	Spruce	65	0	0	0	0	0	0	0	0	0	0	0	0	0	0	0	0	0	0	0	0
30	30-17	1428	6.400000095	30-17-BV-6	Living	Spruce	43	0	0	0	0	0	0	0	0	0	0	0	0	0	0	0	0	0	0	0	0
30	30-17	1428	6.400000095	30-17-BV-3	Living	Spruce	47.5	0	0	0	0	0	0	0	0	0	0	0	0	0	0	0	0	0	0	0	0
30	30-17	1428	6.400000095	30-17-BV-31	Living	Beech	19	0	0	0	0	0	0	0	0	0	0	0	0	0	0	0	0	0	0	0	0
30	30-17	1428	6.400000095	30-17-BV-17	Living	Beech	19	0	0	0	0	0	0	0	0	0	0	0	0	0	0	0	0	0	0	0	0
30	30-18	1354	6.400000095	30-18-BV-7	Living	Beech	22	0	0	0	0	0	0	0	0	0	0	0	0	0	0	0	0	0	0	0	0
30	30-18	1354	6.400000095	30-18-BV-11	Living	Fir	54	0	0	0	0	0	0	1	0	0	0	0	0	0	0	0	0	0	0	0	1
30	30-18	1354	6.400000095	30-18-BV-12	Living	Fir	87.5	0	0	0	0	0	0	0	0	0	0	0	0	0	0	0	0	0	0	0	0
30	30-18	1354	6.400000095	30-18-BV-8	Living	Beech	22	0	0	0	0	0	0	0	0	0	0	0	0	0	0	0	0	0	0	0	0
30	30-18	1354	6.400000095	30-18-BV-13	Living	Fir	70.5	0	0	0	0	0	0	0	0	0	0	0	0	0	0	0	0	0	0	0	0
30	30-18	1354	6.400000095	30-18-BV-6	Living	Beech	32.5	0	0	0	0	0	0	0	0	0	0	0	0	0	0	0	0	0	0	0	0
30	30-18	1354	6.400000095	30-18-BV-18	Living	Beech	25	0	0	0	0	0	0	0	0	0	0	0	0	0	0	0	0	0	0	0	0
30	30-18	1354	6.400000095	30-18-BV-3	Living	Beech	26	0	0	0	0	0	0	0	0	0	0	0	0	0	0	0	0	0	0	0	0
30	30-18	1354	6.400000095	30-18-BV-15	Living	Fir	60	0	0	0	0	0	0	0	0	0	0	0	0	0	0	0	0	0	0	0	0
30	30-18	1354	6.400000095	30-18-BV-23	Living	Beech	18	0	0	0	0	0	0	0	0	0	0	0	0	0	0	0	0	0	0	0	0
30	30-18	1354	6.400000095	30-18-BV-21	Living	Fir	66.5	0	0	0	0	0	0	0	0	0	0	0	0	0	0	0	0	0	0	0	0
30	30-18	1354	6.400000095	30-18-BV-10	Living	Fir	53	0	0	0	0	0	0	0	0	0	0	0	0	0	0	0	0	0	0	0	0
30	30-18	1354	6.400000095	30-18-BV-24	Living	Fir	68.5	0	0	0	0	0	0	0	0	0	0	0	0	0	0	0	0	0	0	0	0
30	30-18	1354	6.400000095	30-18-BV-25	Living	Beech	33	0	0	0	0	0	0	0	0	0	0	0	0	0	0	0	0	0	0	0	0
30	30-18	1354	6.400000095	30-18-BV-9	Living	Fir	26	0	0	0	0	0	0	0	1	0	0	0	0	0	0	0	0	0	0	0	1
30	30-18	1354	6.400000095	30-18-BV-2	Living	Beech	26	0	0	0	0	0	0	0	0	0	0	0	0	0	0	0	0	0	0	0	0
30	30-18	1354	6.400000095	30-18-BV-20	Living	Spruce	73.5	0	0	0	0	0	0	0	0	0	0	0	0	0	0	0	0	0	0	0	0
30	30-18	1354	6.400000095	30-18-BV-22	Living	Fir	71	0	0	0	0	0	0	0	0	0	0	0	0	0	0	0	0	0	0	0	0
30	30-19	1392	6.400000095	30-19-BV-18	Living	Spruce	57	0	0	0	0	0	0	0	0	0	0	0	0	0	0	0	0	0	0	0	0
30	30-19	1392	6.400000095	30-19-BV-10	Living	Beech	21	0	0	0	0	0	0	0	0	0	0	0	0	0	0	0	0	0	0	0	0
30	30-19	1392	6.400000095	30-19-BV-13	Living	Beech	24	0	0	0	0	0	0	0	0	0	0	0	0	0	0	0	0	0	0	0	0
30	30-19	1392	6.400000095	30-19-BV-19	Living	Spruce	40.5	0	0	0	0	0	0	0	0	0	0	0	0	0	0	0	0	0	0	0	0
30	30-19	1392	6.400000095	30-19-BV-7	Living	Beech	19	0	0	0	0	0	0	0	0	0	0	0	0	0	0	0	0	0	0	0	0
30	30-19	1392	6.400000095	30-19-BV-16	Living	Spruce	41.5	0	0	0	0	0	0	0	0	0	0	0	0	0	0	0	0	0	0	0	0
30	30-19	1392	6.400000095	30-19-BV-17	Living	Spruce	52.5	0	0	0	0	0	0	0	0	0	0	0	0	0	0	0	0	0	0	0	0
30	30-19	1392	6.400000095	30-19-BV-11	Living	Beech	29	0	0	0	0	0	0	0	0	0	0	0	0	0	0	0	0	0	0	0	0
30	30-19	1392	6.400000095	30-19-BV-1	Living	Beech	26	0	0	0	0	0	0	0	0	0	0	0	0	0	0	0	0	0	0	0	0
30	30-19	1392	6.400000095	30-19-BV-26	Living	Beech	23	0	0	0	0	0	0	0	0	0	0	0	0	0	0	0	0	0	0	0	0
30	30-19	1392	6.400000095	30-19-BV-20	Living	Spruce	49.5	0	0	0	0	0	0	0	0	0	0	0	0	0	0	0	0	0	0	0	0
30	30-19	1392	6.400000095	30-19-BV-23	Living	Spruce	53.5	0	0	0	0	0	0	0	0	0	0	0	0	0	0	0	0	0	0	0	0
30	30-19	1392	6.400000095	30-19-BV-2	Living	Spruce	43	0	0	0	0	0	0	0	0	0	0	0	0	0	0	0	0	0	0	0	0
30	30-19	1392	6.400000095	30-19-BV-22	Living	Beech	20	0	0	0	0	0	0	0	0	0	0	0	0	0	1	0	0	0	0	0	0
30	30-19	1392	6.400000095	30-19-BV-28	Living	Beech	22	0	0	0	0	0	0	0	0	0	0	0	0	0	0	0	0	0	0	0	0
30	30-20	1498	6.300000191	30-20-BV-28	Living	Fir	38	0	0	0	0	0	0	0	0	0	0	0	0	0	0	0	0	0	0	0	0
30	30-20	1498	6.300000191	30-20-BV-25	Living	Beech	23	0	0	0	0	0	0	0	0	0	0	0	0	0	0	0	0	0	0	0	0
30	30-20	1498	6.300000191	30-20-BV-13	Living	Beech	24	0	0	0	0	0	0	0	0	0	0	0	0	0	0	0	0	0	0	0	0
30	30-20	1498	6.300000191	30-20-BV-3	Living	Beech	27	0	0	0	0	0	0	0	0	0	0	0	0	0	0	0	0	0	0	0	0
30	30-20	1498	6.300000191	30-20-BV-20	Living	Beech	18	0	0	0	0	0	0	0	0	0	0	0	0	0	0	0	0	0	0	0	0
30	30-20	1498	6.300000191	30-20-BV-41	Living	Spruce	26	0	0	0	0	0	0	0	0	0	0	0	0	0	0	0	0	0	0	0	0
30	30-20	1498	6.300000191	30-20-BV-33	Living	Spruce	28	0	0	0	0	0	0	0	0	0	0	0	0	0	0	0	0	0	0	0	0
30	30-20	1498	6.300000191	30-20-BV-2	Living	Beech	19	0	0	0	0	0	0	0	0	0	0	0	0	0	0	0	0	0	0	0	0
30	30-20	1498	6.300000191	30-20-BV-42	Living	Spruce	39.5	0	0	0	0	0	0	0	0	0	0	0	0	0	0	0	0	0	0	0	0
30	30-20	1498	6.300000191	30-20-BV-5	Living	Spruce	33	0	0	0	0	0	0	0	0	0	0	0	0	0	0	0	0	0	0	0	0
30	30-20	1498	6.300000191	30-20-BV-43	Living	Spruce	53	0	0	0	0	0	0	0	0	0	0	0	0	0	0	0	0	0	0	0	0
30	30-21	1501	6.400000095	30-21-BV-17	Living	Fir	52	0	0	0	0	0	0	0	0	0	0	0	0	0	0	0	0	0	0	0	0
30	30-21	1501	6.400000095	30-21-BV-18	Living	Fir	54.5	0	0	0	0	0	0	0	1	0	0	0	0	0	0	0	0	0	0	0	1
30	30-21	1501	6.400000095	30-21-BV-14	Living	Fir	40	0	0	0	0	0	0	0	0	0	0	0	0	0	0	0	0	0	0	0	0
30	30-21	1501	6.400000095	30-21-BV-2	Living	Fir	41	0	0	0	0	0	0	1	1	0	0	0	0	0	0	0	0	0	0	0	2
30	30-21	1501	6.400000095	30-21-BV-11	Living	Beech	44	0	0	0	0	0	0	0	0	0	0	0	0	0	0	0	0	0	0	0	0
30	30-21	1501	6.400000095	30-21-BV-1	Living	Fir	44.5	0	0	0	0	0	0	0	0	0	0	0	0	0	0	0	0	0	0	0	0
30	30-21	1501	6.400000095	30-21-BV-16	Living	Fir	38	0	0	0	0	0	0	1	1	0	0	0	0	0	0	0	0	0	0	0	2
30	30-21	1501	6.400000095	30-21-BV-23	Living	Fir	51.5	0	0	0	0	0	0	0	0	0	0	0	0	0	0	0	0	0	0	0	0
30	30-21	1501	6.400000095	30-21-BV-22	Living	Fir	58.5	0	0	0	0	0	0	0	0	0	0	0	0	0	0	0	0	0	0	0	0
30	30-21	1501	6.400000095	30-21-BV-6	Living	Fir	41.5	0	0	0	0	0	0	0	0	0	0	0	0	0	0	0	0	0	0	0	0
30	30-21	1501	6.400000095	30-21-BV-8	Living	Fir	52.5	0	0	0	0	0	0	0	0	0	0	0	0	0	0	0	0	0	0	0	0
30	30-22	1540	6.300000191	30-22-BV-15	Living	Beech	22	0	0	0	0	0	0	0	0	0	0	0	0	0	0	0	0	0	0	0	0
30	30-22	1540	6.300000191	30-22-BV-13	Living	Spruce	64.5	0	0	0	0	0	0	0	0	0	0	0	0	0	0	0	0	0	0	1	1
30	30-22	1540	6.300000191	30-22-BV-29	Living	Beech	18	0	0	0	0	0	0	0	0	0	0	0	0	0	0	0	0	0	0	0	0
30	30-22	1540	6.300000191	30-22-BV-32	Living	Spruce	68.5	0	0	0	0	0	0	0	0	0	0	0	0	0	0	0	0	0	0	0	0
30	30-22	1540	6.300000191	30-22-BV-23	Living	Beech	26	0	0	0	0	0	0	0	0	0	0	0	0	0	0	0	0	0	0	0	0
30	30-22	1540	6.300000191	30-22-BV-31	Living	Spruce	61.5	0	0	0	0	0	0	0	0	0	0	0	0	0	0	0	0	0	0	0	0
30	30-22	1540	6.300000191	30-22-BV-9	Living	Beech	46.5	0	0	0	0	0	0	0	0	0	0	0	0	0	0	0	0	0	0	0	0
30	30-22	1540	6.300000191	30-22-BV-11	Living	Beech	39	0	0	0	0	0	0	0	0	0	0	0	0	0	0	0	0	0	0	0	0
30	30-22	1540	6.300000191	30-22-BV-24	Living	Beech	33.5	0	0	0	0	0	0	0	0	0	0	0	0	0	0	0	0	0	0	0	0
30	30-22	1540	6.300000191	30-22-BV-2	Living	Spruce	67.5	0	0	0	0	0	0	0	0	0	0	0	0	0	0	0	0	0	0	0	0
30	30-22	1540	6.300000191	30-22-BV-1	Living	Spruce	34.5	0	0	0	0	0	0	0	0	0	0	0	0	0	0	0	0	0	0	0	0
30	30-22	1540	6.300000191	30-22-BV-6	Living	Spruce	37	0	0	0	0	0	0	0	0	0	0	0	0	0	0	0	0	0	0	0	0
30	30-22	1540	6.300000191	30-22-BV-25	Living	Beech	42	0	0	0	0	0	0	0	0	0	0	0	0	0	1	0	0	0	0	1	1
30	30-22	1540	6.300000191	30-22-BV-28	Living	Beech	19	0	0	0	0	0	0	0	0	0	0	0	0	0	0	0	0	0	0	0	0
30	30-23	1335	6.300000191	30-23-BV-3	Living	Beech	34	0	0	0	0	0	0	0	0	0	0	0	0	0	0	0	0	0	0	0	0
30	30-23	1335	6.300000191	30-23-BV-5	Living	Beech	48	0	0	0	0	0	0	0	0	0	0	0	0	0	0	0	0	0	0	0	0
30	30-23	1335	6.300000191	30-23-BV-18	Living	Spruce	59.5	0	0	0	0	0	0	0	0	0	0	0	0	0	0	0	0	0	0	0	0
30	30-23	1335	6.300000191	30-23-BV-12	Living	Beech	34	0	0	0	0	0	0	0	0	0	0	0	0	0	0	0	0	0	0	0	0
30	30-23	1335	6.300000191	30-23-BV-2	Living	Spruce	34	0	0	0	0	0	0	0	0	0	0	0	0	0	0	0	0	0	0	0	0
30	30-23	1335	6.300000191	30-23-BV-22	Living	Beech	19	0	0	0	0	0	0	0	0	0	0	0	0	0	0	0	0	0	0	0	0
30	30-23	1335	6.300000191	30-23-BV-7	Living	Beech	51	0	0	0	0	0	0	0	0	0	0	0	0	0	0	0	0	0	0	0	0
30	30-23	1335	6.300000191	30-23-BV-1	Living	Spruce	39.5	0	0	0	0	0	0	0	0	0	0	0	0	0	0	0	0	0	0	0	0
30	30-23	1335	6.300000191	30-23-BV-10	Living	Beech	29	0	0	0	0	0	0	0	0	0	0	0	0	0	0	0	0	0	0	0	0
30	30-24	1316	6.199999809	30-24-BV-48	Living	Beech	18	0	0	0	0	0	0	0	0	0	0	0	0	0	0	0	0	0	0	0	0
30	30-24	1316	6.199999809	30-24-BV-34	Living	Beech	20	0	0	0	0	0	0	0	0	0	0	0	0	0	0	0	0	0	0	0	0
30	30-24	1316	6.199999809	30-24-BV-43	Living	Beech	20	0	0	0	0	0	0	0	0	0	0	0	0	0	1	0	0	0	0	0	0
30	30-24	1316	6.199999809	30-24-BV-40	Living	Beech	22	0	0	0	0	0	0	0	0	0	0	0	0	0	0	0	0	0	0	0	0
30	30-24	1316	6.199999809	30-24-BV-38	Living	Beech	23	0	0	0	0	0	0	0	0	0	0	0	0	0	0	0	0	0	0	0	0
30	30-24	1316	6.199999809	30-24-BV-57	Living	Beech	25	0	0	0	0	0	0	0	0	0	0	0	0	0	0	0	0	0	0	0	0
30	30-24	1316	6.199999809	30-24-BV-13	Living	Beech	29	0	0	0	0	0	0	0	0	0	0	0	0	0	0	0	0	0	0	0	0
30	30-24	1316	6.199999809	30-24-BV-44	Living	Beech	19	0	0	0	0	0	0	0	0	0	0	0	0	0	0	0	0	0	0	0	0
30	30-24	1316	6.199999809	30-24-BV-23	Living	Beech	29	0	0	0	0	0	0	0	0	0	0	0	0	0	0	0	0	0	0	0	0
30	30-24	1316	6.199999809	30-24-BV-5	Living	Beech	18	0	0	0	0	0	0	0	0	0	0	0	0	0	0	0	0	0	0	0	0
30	30-24	1316	6.199999809	30-24-BV-39	Living	Beech	18	0	0	0	0	0	0	0	0	0	0	0	0	0	0	0	0	0	0	0	0
30	30-24	1316	6.199999809	30-24-BV-2	Living	Beech	28	0	0	0	0	0	0	0	0	0	0	0	0	0	0	0	0	0	0	0	0
30	30-24	1316	6.199999809	30-24-BV-15	Living	Spruce	67	0	0	0	0	0	0	0	0	0	0	0	0	0	0	0	0	0	0	0	0
30	30-24	1316	6.199999809	30-24-BV-9	Living	Beech	25	0	0	0	0	0	0	0	0	0	0	0	0	0	0	0	0	0	0	0	0
30	30-24	1316	6.199999809	30-24-BV-8	Living	Beech	21	0	0	0	0	0	0	0	0	0	0	0	0	0	0	0	0	0	0	0	0
30	30-24	1316	6.199999809	30-24-BV-20	Living	Spruce	61.5	0	0	0	0	0	0	0	0	0	0	0	0	0	0	0	0	0	0	0	0
30	30-24	1316	6.199999809	30-24-BV-63	Living	Beech	25	0	0	0	0	0	0	0	0	0	0	0	0	0	0	0	0	0	0	0	0
30	30-24	1316	6.199999809	30-24-BV-62	Living	Beech	26	0	0	0	0	0	0	0	0	0	0	0	0	0	0	0	0	0	0	0	0
30	30-24	1316	6.199999809	30-24-BV-46	Living	Beech	19	0	0	0	0	0	0	0	0	0	0	0	0	0	0	0	0	0	0	0	0
30	30-24	1316	6.199999809	30-24-BV-7	Living	Beech	28	0	0	0	0	0	0	0	0	0	0	0	0	0	0	0	0	0	0	0	0
30	30-24	1316	6.199999809	30-24-BV-61	Living	Beech	28	0	0	0	0	0	0	0	0	0	0	0	0	0	0	0	0	0	0	0	0
30	30-25	1465	6.199999809	30-25-BV-19	Living	Fir	66.5	0	0	0	0	0	0	0	0	0	0	0	0	0	0	0	0	0	0	0	0
30	30-25	1465	6.199999809	30-25-BV-20	Living	Fir	52.5	0	0	0	0	0	0	0	0	0	0	0	0	0	0	0	0	0	0	0	0
30	30-25	1465	6.199999809	30-25-BV-23	Living	Beech	44	0	0	0	0	0	0	0	0	0	0	0	0	0	0	0	0	0	0	0	0
30	30-25	1465	6.199999809	30-25-BV-21	Living	Beech	21	0	0	0	0	0	0	0	0	0	0	0	0	0	0	0	0	0	0	0	0
30	30-25	1465	6.199999809	30-25-BV-30	Living	Beech	38	0	0	0	0	0	0	0	0	0	0	0	0	0	1	0	0	0	0	0	0
30	30-25	1465	6.199999809	30-25-BV-2	Living	Fir	28	0	0	0	0	0	0	0	0	0	0	0	0	0	0	0	0	0	0	0	0
30	30-25	1465	6.199999809	30-25-BV-26	Living	Fir	53.5	0	0	0	0	0	0	0	0	0	0	0	0	0	0	0	0	0	0	0	0
30	30-25	1465	6.199999809	30-25-BV-27	Living	Fir	44	0	0	0	0	0	0	0	0	0	0	0	0	0	0	0	0	0	0	0	0
30	30-25	1465	6.199999809	30-25-BV-11	Living	Fir	51	0	0	0	0	0	0	0	0	0	0	0	0	0	0	0	0	0	0	0	0
30	30-25	1465	6.199999809	30-25-BV-9	Living	Fir	57	0	0	0	0	0	0	0	0	0	0	0	0	0	0	0	0	0	0	0	0
30	30-25	1465	6.199999809	30-25-BV-7	Living	Fir	54	0	0	0	0	0	0	0	0	0	0	0	0	0	0	0	0	0	0	0	0
30	30-25	1465	6.199999809	30-25-BV-10	Living	Beech	38	0	0	0	0	0	0	0	0	0	0	0	0	0	0	0	0	0	0	0	0
30	30-26	1411	6.199999809	30-26-BV-7	Living	Beech	22	0	0	0	0	0	0	0	1	0	0	0	0	0	0	0	0	0	0	0	1
30	30-26	1411	6.199999809	30-26-BV-6	Living	Beech	24	0	0	0	0	0	0	0	0	0	0	0	0	0	0	0	0	0	0	0	0
30	30-26	1411	6.199999809	30-26-BV-5	Living	Beech	29.5	0	0	0	0	0	0	0	1	0	0	0	0	0	0	0	0	0	0	0	1
30	30-26	1411	6.199999809	30-26-BV-18	Living	Beech	26	0	0	0	0	0	0	0	0	0	0	0	0	0	0	0	0	0	0	0	0
30	30-26	1411	6.199999809	30-26-BV-4	Living	Beech	30	0	0	0	0	0	0	0	1	0	0	0	0	0	0	0	0	0	0	0	1
30	30-26	1411	6.199999809	30-26-BV-21	Living	Beech	38.5	0	0	0	0	0	0	0	0	0	0	0	0	0	0	0	0	0	0	0	0
30	30-26	1411	6.199999809	30-26-BV-2	Living	Beech	35	0	0	0	0	0	0	0	1	0	0	0	0	0	0	0	0	0	0	0	1
30	30-26	1411	6.199999809	30-26-BV-17	Living	Beech	26	0	0	0	0	0	0	0	0	0	0	0	0	0	0	0	0	0	0	0	0
30	30-26	1411	6.199999809	30-26-BV-12	Living	Beech	22	0	0	0	0	0	0	0	0	0	0	0	0	0	0	0	0	0	0	0	0
30	30-26	1411	6.199999809	30-26-BV-1	Living	Beech	29.5	0	0	0	0	0	0	0	1	0	0	0	0	0	0	0	0	0	0	0	1
30	30-26	1411	6.199999809	30-26-BV-11	Living	Beech	19	0	0	0	0	0	0	0	0	0	0	0	0	0	0	0	0	0	0	0	0
30	30-26	1411	6.199999809	30-26-BV-16	Living	Beech	23	0	0	0	0	0	0	0	0	0	0	0	0	0	0	0	0	0	0	0	0
30	30-26	1411	6.199999809	30-26-BV-10	Living	Beech	26	0	0	0	0	0	0	0	0	0	0	0	0	0	0	0	0	0	0	0	0
30	30-26	1411	6.199999809	30-26-BV-19	Living	Fir	38.5	0	0	0	0	0	0	0	0	0	0	0	1	0	0	0	0	0	0	0	1
30	30-26	1411	6.199999809	30-26-BV-8	Living	Beech	36.5	0	0	0	0	0	0	0	1	0	0	0	0	0	0	0	0	0	0	0	1
30	30-26	1411	6.199999809	30-26-BV-20	Living	Beech	36.5	0	0	0	0	0	0	0	0	0	0	0	0	0	0	0	0	0	0	0	0
30	30-26	1411	6.199999809	30-26-BV-15	Living	Beech	19	0	0	0	0	0	0	0	0	0	0	0	0	0	0	0	0	0	0	0	0
30	30-27	1320	6.300000191	30-27-BV-35	Living	Fir	33	0	0	0	0	0	0	0	0	0	0	0	0	0	0	0	0	0	0	0	0
30	30-27	1320	6.300000191	30-27-BV-23	Living	Beech	23	0	0	0	0	0	0	0	1	0	0	0	0	0	0	0	0	0	0	0	1
30	30-27	1320	6.300000191	30-27-BV-22	Living	Fir	22	0	0	0	0	0	0	0	0	0	0	0	0	0	0	0	0	0	0	0	0
30	30-27	1320	6.300000191	30-27-BV-21	Living	Fir	32	0	0	0	0	0	0	0	0	0	0	0	0	0	0	0	0	0	0	0	0
30	30-27	1320	6.300000191	30-27-BV-34	Living	Fir	30.5	0	0	0	0	0	0	0	0	0	0	0	0	0	0	0	0	0	0	0	0
30	30-27	1320	6.300000191	30-27-BV-29	Living	Beech	20	0	0	0	0	0	0	0	0	0	0	0	0	0	0	0	0	0	0	0	0
30	30-27	1320	6.300000191	30-27-BV-2	Living	Beech	35.5	0	0	0	0	0	0	0	0	0	0	0	0	0	1	0	0	0	0	0	0
30	30-27	1320	6.300000191	30-27-BV-25	Living	Fir	40.5	0	0	0	0	0	0	0	0	0	0	0	0	0	0	0	0	0	0	0	0
30	30-27	1320	6.300000191	30-27-BV-15	Living	Beech	33	0	0	0	0	0	0	0	0	0	0	0	0	0	0	0	0	0	0	1	1
30	30-27	1320	6.300000191	30-27-BV-33	Living	Fir	65.5	0	0	0	0	0	0	0	0	0	0	0	0	0	0	0	0	0	0	0	0
30	30-27	1320	6.300000191	30-27-BV-28	Living	Beech	23	0	0	0	0	0	0	0	0	0	0	0	0	0	0	0	0	0	0	0	0
30	30-27	1320	6.300000191	30-27-BV-5	Living	Fir	37.5	0	0	0	0	0	0	0	0	0	0	0	0	0	0	0	0	0	0	0	0
30	30-27	1320	6.300000191	30-27-BV-36	Living	Fir	61	0	0	0	0	0	0	0	0	0	0	0	0	0	0	0	0	0	0	0	0
30	30-27	1320	6.300000191	30-27-BV-41	Living	Beech	28	0	0	0	0	0	0	0	0	0	0	0	0	0	0	0	0	0	0	0	0
30	30-27	1320	6.300000191	30-27-BV-40	Living	Fir	40	0	0	0	0	0	0	0	0	0	0	0	0	0	0	0	0	0	0	0	0
30	30-27	1320	6.300000191	30-27-BV-39	Living	Fir	20	0	0	0	0	0	0	0	0	0	0	0	0	0	0	0	0	0	0	0	0
30	30-27	1320	6.300000191	30-27-BV-1	Living	Fir	22	0	0	0	0	0	0	0	0	0	0	0	0	0	0	0	0	0	0	0	0
30	30-28	1481	6.199999809	30-28-BV-60	Living	Beech	23	0	0	0	0	0	0	0	0	0	0	0	0	0	0	0	0	0	0	0	0
30	30-28	1481	6.199999809	30-28-BV-33	Living	Beech	41	0	0	0	0	0	0	0	0	0	0	0	0	0	0	0	0	0	0	0	0
30	30-28	1481	6.199999809	30-28-BV-34	Living	Beech	29	0	0	0	0	0	0	0	0	0	0	0	0	0	1	0	0	0	0	0	0
30	30-28	1481	6.199999809	30-28-BV-40	Living	Beech	19	0	0	0	0	0	0	0	0	0	0	0	0	0	0	0	0	0	0	0	0
30	30-28	1481	6.199999809	30-28-BV-31	Living	Beech	27	0	0	0	0	0	0	0	0	0	0	0	0	0	0	0	0	0	0	0	0
30	30-28	1481	6.199999809	30-28-BV-24	Living	Beech	27	0	0	0	0	0	0	0	0	0	0	0	0	0	0	0	0	0	0	0	0
30	30-28	1481	6.199999809	30-28-BV-20	Living	Beech	24	0	0	0	0	0	0	0	0	0	0	0	0	0	0	0	0	0	0	0	0
30	30-28	1481	6.199999809	30-28-BV-2	Living	Beech	19	0	0	0	0	0	0	1	0	0	0	0	0	0	0	0	0	0	0	0	1
30	30-28	1481	6.199999809	30-28-BV-44	Living	Beech	30.5	0	0	0	0	0	0	0	0	0	0	0	0	0	0	0	0	0	0	0	0
30	30-28	1481	6.199999809	30-28-BV-54	Living	Beech	21	0	0	0	0	0	0	0	0	0	0	0	0	0	0	0	0	0	0	0	0
30	30-28	1481	6.199999809	30-28-BV-66	Living	Beech	21	0	0	0	0	0	0	0	0	0	0	0	0	0	0	0	0	0	0	0	0
30	30-28	1481	6.199999809	30-28-BV-38	Living	Beech	27	0	0	0	0	0	0	0	0	0	0	0	0	0	0	0	0	0	0	0	0
30	30-28	1481	6.199999809	30-28-BV-14	Living	Beech	23	0	0	0	0	0	0	0	0	0	0	0	0	0	0	0	0	0	0	0	0
30	30-28	1481	6.199999809	30-28-BV-16	Living	Beech	19	0	0	0	0	0	0	0	0	0	0	0	0	0	0	0	0	0	0	0	0
30	30-28	1481	6.199999809	30-28-BV-51	Living	Beech	18	0	0	0	0	0	0	0	0	0	0	0	0	0	0	0	0	0	0	0	0
30	30-28	1481	6.199999809	30-28-BV-19	Living	Beech	23	0	0	0	0	0	0	0	0	0	0	0	0	0	0	0	0	0	0	0	0
30	30-28	1481	6.199999809	30-28-BV-3	Living	Beech	25	0	0	0	0	0	0	0	0	0	0	0	0	0	0	0	0	0	0	0	0
30	30-28	1481	6.199999809	30-28-BV-5	Living	Beech	22	0	0	0	0	0	0	0	0	0	0	0	0	0	0	0	0	0	0	0	0
30	30-28	1481	6.199999809	30-28-BV-18	Living	Beech	19	0	0	0	0	0	0	0	0	0	0	0	0	0	0	0	0	0	0	0	0
30	30-28	1481	6.199999809	30-28-BV-26	Living	Beech	20	0	0	0	0	0	0	0	0	0	0	0	0	0	0	0	0	0	0	0	0
30	30-28	1481	6.199999809	30-28-BV-27	Living	Beech	32.5	0	0	0	0	0	0	0	0	0	0	0	0	0	0	0	0	0	0	0	0
30	30-28	1481	6.199999809	30-28-BV-64	Living	Beech	27	0	0	0	0	0	0	0	1	0	0	0	0	0	0	0	0	0	0	0	1
30	30-28	1481	6.199999809	30-28-BV-50	Living	Beech	19	0	0	0	0	0	0	0	0	0	0	0	0	0	0	0	0	0	0	0	0
30	30-28	1481	6.199999809	30-28-BV-49	Living	Beech	24	0	0	0	0	0	0	0	0	0	0	0	0	0	0	0	0	0	0	0	0
[truncated: 20,308 more rows]
